# Supplementary material for: Effects of Metabolic Syndrome with or without Obesity on Outcomes after Coronary Artery Bypass Graft. A Cohort and 5-Year Study
Source: PLoS One. 2015 Feb 13;10(2):e0117671. doi: 10.1371/journal.pone.0117671 (PMC4332488; doi:10.1371/journal.pone.0117671)
Supplement: S1 Dataset — (XLSX) [file pone.0117671.s001.xlsx]

## Sheet: Sheet1
V4_病案号	抑肽酶	出院死	V6_出生日期	V199_体重	V200_身高	group	BMI	BMI分层	V7_年龄	年龄分层	V8_性别	V35_吸烟	V36_目前是否吸烟	V37_冠心病家族史	V38_高血压	V39_高脂血症	V40_糖尿病	V41_糖尿病控制手段	V42_肾衰	V43_透析	V44_脑血管意外	V45_何时脑血管意外	V46_感染性心内膜炎史	V47_感染性心内膜炎类型	V48_慢性肺疾患	V49_外周血管病史	V51_脑血管病	V52_脑血管病类型	V53_既往手术或介入	V56_既往心血管手术次数	V57_既往CABG	V58_既往瓣膜手术	V59_既往其他心脏手术	V61_既往PTCA	V60_既往PCI	V62_既往支架	V63_既往溶栓	V64_既往溶栓后间隔时间	V65_既往球囊瓣膜成形	V66_心肌梗死史	V67_何时心肌梗死	心梗按发生时间分层	V68_充血性心衰（术前2周）	UA0，1值	V69_心绞痛类型	V70_不稳定心绞痛类型	V71_心源休克（手术时）	V72_心肺复苏（术前1小时）	V73_起搏器
412660	1	0	3/3/1934	66	170	1	22.8374	1	65	2	0	0	0	0	0	0	0	0	0	0	0	无	0	无	0	0	0	无	0	0	0	0	0	0	0	0	0		0	0		1	0	1	不稳定型	静息性心	0	0	0
502116		0	1/1/1938	68	170	1	23.5294	1	65	2	0	1	1	0	0	0	0	0	1	0	1	两周以前	0	无	0	1	1	CVA	1	0	0	0	0	0	0	0	0		0	0		1	0	1	不稳定型	恶化性心	0	0	0
525638	6	0	11/5/1949	71	172	1	23.9995	1	60	2	0	0	0	0	0	0	0	0	0	0	0	无	0	无	0	0	0	无	0	0	0	0	0	0	0	0	0		0	1	8～21天	3	0	1	不稳定型	无	0	0	0
555024	6	0	7/9/1949	48	165	1	17.6309	2	60	2	1	0	0	0	0	0	0	0	0	0	0	无	0	无	0	0	0	无	0	0	0	0	0	0	0	0	0		0	0		1	0	1	不稳定型	无	0	0	0
523410	0	0	11/18/1935	50	153	1	21.3593	1	68	2	1	0	0	0	0	0	0	0	0	0	0	无	0	无	0	0	0	无	0	0	0	0	0	0	0	0	0		0	0		1	0	1	不稳定型	静息性心	0	0	0
574606	0	0	10/21/1944	52	156	1	21.3675	1	60	2	0	0	0	0	0	0	0	0	0	0	0	无	0	无	0	0	0	无	0	0	0	0	0	0	0	0	0		0	0		1	0	1	不稳定型	无	0	0	0
299689	6	0	2/5/1939	53	166	1	19.2336	1	60	2	0	1	0	0	0	0	0	0	0	0	0	无	0	无	0	0	0	无	0	0	0	0	0	0	0	0	0		0	1	<=6小时	5	1	1	不稳定型	无	0	0	0
549489	6	0	2/22/1942	53	155	1	22.0604	1	62	2	1	0	0	0	0	0	0	0	0	0	0	无	0	无	0	0	0	无	0	0	0	0	0	0	0	0	0		0	0		1	0	1	不稳定型	变异性心	0	0	0
579575	0	0	6/15/1933	54	158	1	21.6311	1	60	2	1	1	0	0	0	0	0	0	0	0	0	无	0	无	0	0	0	无	0	0	0	0	0	0	0	0	0		0	0		1	0	1	不稳定型	无	0	0	0
583787	6	0	12/24/1933	54	162	1	20.5761	1	60	2	1	0	0	0	0	0	0	0	0	0	0	无	0	无	0	0	0	无	0	0	0	0	0	0	0	0	0		0	0		1	0	1	不稳定型	无	0	0	0
535234	6	0	5/23/1942	56	158	1	22.4323	1	62	2	0	1	0	1	0	0	0	0	0	0	0	无	0	无	0	0	0	无	0	0	0	0	0	0	0	0	0		0	1	>21天	2	0	1	不稳定型	梗死后心	0	0	0
566525	0	0	3/24/1958	57	165	1	20.9366	1	60	2	0	1	0	0	0	0	0	0	0	0	0	无	0	无	0	0	0	无	0	0	0	0	0	0	0	0	0		0	0		1	0	1	不稳定型	无	0	0	0
579334	6	0	8/21/1940	57	166	1	20.6852	1	60	2	0	1	0	0	0	0	0	0	0	0	0	无	0	无	0	0	0	无	0	0	0	0	0	0	0	0	0		0	0		1	0	1	不稳定型	无	0	0	0
533551	6	0	5/15/1939	59	165	1	21.6713	1	60	2	0	0	0	0	0	0	0	0	0	0	0	无	0	无	0	0	0	无	0	0	0	0	0	0	0	0	0		0	0		1	0	1	不稳定型	无	0	0	0
561304	6	0	9/8/1945	60	160	1	23.4375	1	60	2	0	1	0	0	0	0	0	0	0	0	0	无	0	无	0	0	0	无	0	0	0	0	0	0	0	0	0		0	0		1	0	1	不稳定型	无	0	0	0
544783	6	0	5/22/1939	60	162	1	22.8624	1	60	2	0	1	0	0	0	0	0	0	0	0	0	无	0	无	0	0	0	无	0	0	0	0	0	0	0	0	0		0	0		1	0	1	不稳定型	无	0	0	0
572343	6	0	3/5/1955	63	174	1	20.8086	1	60	2	0	1	0	1	0	0	0	0	0	0	0	无	0	无	0	0	0	无	0	0	0	0	0	0	0	0	0		0	0		1	0	1	不稳定型	无	0	0	0
561148	0	0	5/8/1945	64	170	1	22.1453	1	60	2	0	0	0	0	0	0	0	0	0	0	0	无	0	无	0	0	0	无	0	0	0	0	0	0	0	0	0		0	1	>21天	2	0	1	不稳定型	无	0	0	0
490196	1	0	2/15/1942	64	171	1	21.8871	1	60	2	0	0	0	0	0	0	0	0	0	0	0	无	0	无	0	0	0	无	0	0	0	0	0	0	0	0	0		0	0		1	0	1	不稳定型	恶化性心	0	0	0
492649	0	0	5/26/1945	65	173	1	21.7181	1	58	1	0	0	0	0	0	0	0	0	0	0	0	无	0	无	0	0	0	无	0	0	0	0	0	0	0	0	0		0	1	6～24小	4	1	1	不稳定型	恶化性心	0	0	0
375546	6	0	8/22/1929	65	175	1	21.2245	1	60	2	0	0	0	0	0	0	0	0	0	0	0	无	0	无	0	0	0	无	0	0	0	0	0	0	0	0	0		0	1	1～7天	3	0	1	不稳定型	无	0	0	0
420593	1	0	10/14/1943	66	168	1	23.3844	1	57	1	0	1	1	0	0	0	0	0	0	0	0	无	0	无	0	0	0	无	0	0	0	0	0	0	0	0	0		0	1	>21天	2	1	1	不稳定型	静息性心	0	0	0
574321	6	0	6/4/1928	66	174	1	21.7994	1	60	2	0	1	0	0	0	0	0	0	0	0	0	无	0	无	0	0	0	无	0	0	0	0	0	0	0	0	0		0	1	8～21天	3	0	1	不稳定型	无	0	0	0
548833	6	0	1/1/1929	66	180	1	20.3704	1	75	3	0	1	0	0	0	0	0	0	0	0	0	无	0	无	2	0	0	无	1	0	0	0	0	0	0	0	0		0	0		1	0	1	不稳定型	变异性心	0	0	0
579453	0	0	2/12/1930	68	170	1	23.5294	1	75	3	0	0	0	0	0	0	0	0	0	0	0	无	0	无	1	0	0	无	0	0	0	0	0	0	0	0	0		0	0		1	0	1	不稳定型	变异性心	0	0	0
542586	6	0	6/1/1944	70	171	1	23.939	1	60	2	0	1	0	0	0	0	0	0	0	0	0	无	0	无	0	0	0	无	0	0	0	0	0	0	0	0	0		0	1	>21天	2	0	1	不稳定型	无	0	0	0
443058	1	0	7/10/1945	72	175	1	23.5102	1	56	1	0	1	0	0	0	0	0	0	0	0	0	无	0	无	0	0	0	无	0	0	0	0	0	0	0	0	0		0	1	8～21天	3	0	1	不稳定型	静息性心	0	0	0
436630	1	0	7/1/1933	72	177	1	22.9819	1	67	2	0	1	0	0	0	0	0	0	0	0	0	无	0	无	0	0	0	无	0	0	0	0	0	0	0	0	0		0	0		1	0	1	不稳定型	恶化性心	0	0	0
527273	0	0	5/21/1929	81	185	1	23.6669	1	60	2	0	1	0	0	0	0	0	0	0	0	0	无	0	无	0	0	0	无	0	0	0	0	0	0	0	0	0		0	1	>21天	2	0	1	不稳定型	无	0	0	0
491380	1	0	8/5/1923	59	151.496	1	25.7055	3	80	4	0	0	0	0	0	0	0	0	0	0	0	无	0	无	0	0	0	无	1	0	0	0	0	0	0	0	0		0	1	6～24小	4	0	1	不稳定型	恶化性心	0	0	0
525337	1	0	5/22/1928	60	151.496	1	26.1412	3	75	3	0	1	1	0	0	0	0	0	0	0	0	无	0	无	0	0	0	无	0	0	0	0	0	0	0	0	0		0	1	<=6小时	5	0	1	不稳定型	静息性心	0	0	0
539669	10	0	2/18/1942	63	152	1	27.268	3	60	2	1	1	0	0	0	0	0	0	0	0	0	无	0	无	0	0	0	无	0	0	0	0	0	0	0	0	0		0	0		1	0	1	不稳定型	无	0	0	0
548832	6	0	10/17/1937	68	163	1	25.5937	3	60	2	0	0	0	0	0	0	0	0	0	0	1	两周以前	0	无	0	0	0	无	0	0	0	0	0	0	0	0	0		0	0		1	0	1	不稳定型	无	0	0	0
457877	1	0	10/17/1939	70	170	1	24.2215	1	62	2	0	0	0	0	0	0	0	0	0	0	0	无	0	无	0	0	0	无	0	0	0	0	0	0	0	0	0		0	0		1	0	1	不稳定型	恶化性心	0	0	0
531123	6	0	10/14/1939	70	170	1	24.2215	1	60	2	0	1	0	0	0	0	0	0	0	0	0	无	0	无	0	0	0	无	0	0	0	0	0	0	0	0	0		0	1	>21天	2	0	1	不稳定型	无	0	0	0
579857	6	0	12/16/1945	70	170	1	24.2215	1	60	2	0	1	0	0	0	0	0	0	0	0	0	无	0	无	0	0	0	无	0	0	0	0	0	0	0	0	0		0	1	>21天	2	0	1	不稳定型	无	0	0	0
579066	0	0	4/1/1940	70	160	1	27.3438	3	60	2	1	0	0	0	0	0	0	0	0	0	1	两周以前	0	无	0	0	0	无	0	0	0	0	0	0	0	0	0		0	1	6～24小	4	0	1	不稳定型	无	0	0	0
528455	6	0	10/19/1935	70	168	1	24.8016	1	69	2	0	0	0	0	0	0	0	0	0	0	0	无	0	无	0	0	0	无	0	0	0	0	0	0	0	0	0		0	1	1～7天	3	0	1	不稳定型	无	0	0	0
528172	10	0	8/20/1945	70.5	171	1	24.11	1	59	1	0	0	0	0	0	0	0	0	0	0	0	无	0	无	0	0	0	无	0	0	0	0	0	0	0	0	0		0	1	<=6小时	5	0	1	不稳定型	静息性心	0	0	0
562143	6	0	8/21/1933	71	170	1	24.5675	1	60	2	0	0	0	0	0	0	0	0	0	0	0	无	0	无	0	0	0	无	0	0	0	0	0	0	0	0	0		0	0		1	0	1	不稳定型	无	0	0	0
565997	6	0	1/12/1942	71	170	1	24.5675	1	60	2	0	1	0	0	0	0	0	0	0	0	0	无	0	无	0	0	0	无	0	0	0	0	0	0	0	0	0		0	0		1	0	1	不稳定型	无	0	0	0
396284	6	0	7/1/1938	72	170	1	24.9135	3	60	2	0	1	0	0	0	0	0	0	0	0	0	无	0	无	0	0	0	无	0	0	0	0	0	0	0	0	0		0	0		1	0	1	不稳定型	无	0	0	0
533916	6	0	1/4/1958	72	165	1	26.4463	3	60	2	0	1	0	0	0	0	0	0	0	0	0	无	0	无	0	0	0	无	0	0	0	0	0	0	0	0	0		0	0		1	0	1	不稳定型	无	0	0	0
444820	1	0	4/3/1944	72	170	1	24.9135	3	57	1	0	0	0	0	0	0	0	0	0	0	0	无	0	无	0	0	0	无	0	0	0	0	0	0	0	0	0		0	1	>21天	2	0	1	不稳定型	静息性心	0	0	0
529907	6	0	4/23/1950	73	170	1	25.2595	3	60	2	0	0	0	0	0	0	0	0	0	0	0	无	0	无	0	0	0	无	0	0	0	0	0	0	0	0	0		0	1	>21天	2	1	1	不稳定型	无	0	0	0
542279	6	0	6/28/1941	75	170	1	25.9516	3	60	2	0	0	0	0	0	0	0	0	0	0	0	无	0	无	0	0	0	无	0	0	0	0	0	0	0	0	0		0	0		1	0	1	不稳定型	无	0	0	0
542213	6	0	9/8/1936	75	172	1	25.3515	3	60	2	0	0	0	0	0	0	0	0	0	0	0	无	0	无	0	0	0	无	0	0	0	0	0	0	0	0	0		0	0		1	0	1	不稳定型	无	0	0	0
538783	6	0	4/23/1941	75	174	1	24.7721	1	63	2	0	1	0	0	0	0	0	0	0	0	0	无	0	无	0	0	0	无	0	0	0	0	0	0	0	0	0		0	0		1	0	1	不稳定型	静息性心	0	0	0
572983	6	0	11/11/1939	75	175	1	24.4898	1	66	2	0	0	0	0	0	0	0	0	0	0	0	无	0	无	0	0	0	无	0	0	0	0	0	0	0	0	0		0	0		1	0	1	不稳定型	恶化性心	0	0	0
437330	0	0	7/23/1934	76.5	170	1	26.4706	3	66	2	0	0	0	0	0	0	0	0	0	0	0	无	0	无	0	0	0	无	0	0	0	0	0	0	0	0	0		0	0		1	0	1	不稳定型	恶化性心	0	0	0
580328	6	0	9/12/1935	77	175	1	25.1429	3	70	3	0	1	0	0	0	0	0	0	0	0	0	无	0	无	0	0	0	无	0	0	0	0	0	0	0	0	0		0	1	>21天	2	0	1	不稳定型	变异性心	0	0	0
531873		0	3/15/1960	80	175	1	26.1224	3	44	1	0	1	1	0	0	0	0	0	0	0	0	无	0	无	0	0	0	无	1	0	0	0	0	0	0	0	1		0	1	>21天	2	0	1	不稳定型	变异性心	0	0	0
491386	1	0	6/9/1937	80	172	1	27.0416	3	66	2	0	0	0	0	0	0	0	0	0	0	0	无	0	无	0	0	0	无	0	0	0	0	0	0	0	0	0		0	1	6～24小	4	0	1	不稳定型	恶化性心	0	0	0
574873	6	0	12/16/1941	81	174	1	26.7539	3	60	2	0	0	0	0	0	0	0	0	0	0	0	无	0	无	0	0	0	无	0	0	0	0	0	0	0	0	0		0	0		1	0	1	不稳定型	无	0	0	0
444465	1	0	11/6/1934	82	180	1	25.3086	3	67	2	0	1	0	0	0	0	0	0	0	0	0	无	0	无	0	0	0	无	0	0	0	0	0	0	0	0	0		0	1	>21天	2	0	1	不稳定型	静息性心	0	0	0
547936	6	0	1/2/1954	87	180	1	26.8519	3	50	1	0	1	1	0	0	0	0	0	0	0	0	无	0	无	0	0	0	无	0	0	0	0	0	0	0	0	0		0	1	8～21天	3	0	1	不稳定型	变异性心	0	0	0
535740	6	0	2/15/1947	69	172	1	23.3234	1	60	2	0	1	0	0	0	0	0	0	0	0	0	无	0	无	0	0	0	无	0	0	0	0	0	0	0	0	0		0	1	>21天	2	0	1	不稳定型	无	0	0	0
561794	6	0	3/2/1963	70	177	1	22.3435	1	60	2	0	1	0	0	0	0	0	0	0	0	0	无	0	无	0	0	0	无	0	0	0	0	0	0	0	0	0		0	1	>21天	2	0	1	不稳定型	无	0	0	0
525654	1	0	3/24/1959	72	170	1	24.9135	3	60	2	0	1	0	0	0	0	0	0	0	0	0	无	0	无	0	0	0	无	0	0	0	0	0	0	0	0	0		0	1	>21天	2	0	1	不稳定型	无	0	0	0
560151	6	0	7/20/1942	54	158	1	21.6311	1	60	2	1	0	0	1	0	0	0	0	0	0	0	无	0	无	0	0	0	无	0	0	0	0	0	0	0	0	0		0	0		1	0	0	稳定型	无	0	0	0
443701	0	0	3/15/1933	55	167	1	19.721	1	68	2	0	1	0	0	0	0	0	0	0	0	0	无	0	无	0	0	0	无	0	0	0	0	0	0	0	0	0		0	1	6～24小	4	0	0	稳定型	静息性心	0	0	0
539194	6	0	12/20/1938	56	161	1	21.6041	1	60	2	0	0	0	0	0	0	0	0	0	0	0	无	0	无	0	0	0	无	0	0	0	0	0	0	0	0	0		0	0		1	0	0	稳定型	无	0	0	0
444349	1	0	3/20/1935	56	160	1	21.875	1	66	2	1	0	0	0	0	0	0	0	0	0	0	无	0	无	0	0	0	无	0	0	0	0	0	0	0	0	0		0	0		1	0	0	稳定型	静息性心	0	0	0
534797	6	0	10/2/1940	58	174	1	19.1571	1	60	2	0	1	0	0	0	0	0	0	0	0	0	无	0	无	0	0	0	无	0	0	0	0	0	0	0	0	0		0	1	<=6小时	5	0	0	稳定型	无	0	0	0
442747	1	0	1/15/1948	60	165	1	22.0386	1	53	1	0	1	0	0	0	0	0	0	0	0	0	无	0	无	0	0	0	无	0	0	0	0	0	0	0	0	0		0	0		1	0	0	稳定型	静息性心	0	0	0
572050	6	0	8/16/1947	60	165	1	22.0386	1	60	2	1	0	0	0	0	0	0	0	0	0	0	无	0	无	0	0	0	无	0	0	0	0	0	0	0	0	0		0	1	1～7天	3	0	0	稳定型	无	0	0	0
292790	6	0	12/20/1948	62	164	1	23.0518	1	60	2	0	0	0	0	0	0	0	0	0	0	0	无	0	无	0	0	0	无	0	0	0	0	0	0	0	0	0		0	0		1	0	0	稳定型	无	0	0	0
544538	0	0	10/12/1938	63	173	1	21.0498	1	60	2	0	0	0	0	0	0	0	0	0	0	0	无	0	无	0	0	0	无	0	0	0	0	0	0	0	0	0		0	1	1～7天	3	0	0	稳定型	无	0	0	0
557065	5	0	4/11/1954	64	172	1	21.6333	1	60	2	0	0	0	0	0	0	0	0	0	0	0	无	0	无	0	0	0	无	0	0	0	0	0	0	0	0	0		0	1	15天	3	0	0	稳定型	无	0	0	0
494671	1	0	10/10/1947	72	176	1	23.2438	1	56	1	0	0	0	1	0	0	0	0	0	0	0	无	0	无	1	0	0	无	0	0	0	0	0	0	0	0	0		0	0		1	0	0	稳定型	无	0	0	0
582617	6	0	2/10/1955	62	160	1	24.2188	1	60	2	0	1	0	0	0	0	0	0	0	0	0	无	0	无	0	0	0	无	0	0	0	0	0	0	0	0	0		0	0		1	0	0	稳定型	无	0	0	0
530413	6	0	11/15/1947	67	163	1	25.2174	3	60	2	0	0	0	0	0	0	0	0	0	0	0	无	0	无	0	0	0	无	0	0	0	0	0	0	0	0	0		0	0		1	0	0	稳定型	无	0	0	0
444472	1	0	6/13/1932	67	162	1	25.5296	3	69	2	0	0	0	0	0	0	0	0	0	0	0	无	0	无	1	0	0	无	0	0	0	0	0	0	0	0	0		0	0		1	0	0	稳定型	静息性心	0	0	0
536038	6	0	12/20/1938	68	162	1	25.9107	3	60	2	1	1	0	0	0	0	0	0	0	0	0	无	0	无	0	0	0	无	0	0	0	0	0	0	0	0	0		0	1	>21天	2	0	0	稳定型	无	0	0	0
548745	6	0	10/3/1950	71	170	1	24.5675	1	60	2	0	0	0	0	0	0	0	0	0	0	0	无	0	无	0	0	0	无	0	0	0	0	0	0	0	0	0		0	1	>21天	2	0	0	稳定型	无	0	0	0
484762	1	0	7/15/1937	72	170	1	24.9135	3	66	2	0	1	0	0	0	0	0	0	0	0	0	无	0	无	0	0	0	无	1	0	0	0	0	0	0	0	0		0	0		1	0	0	稳定型	无	0	0	0
533521	6	0	4/17/1939	76	177	1	24.2587	1	60	2	0	1	0	0	0	0	0	0	0	0	0	无	0	无	0	0	0	无	0	0	0	0	0	0	0	0	0		0	0		1	0	0	稳定型	无	0	0	0
558564	0	0	9/13/1957	78	170	1	26.9896	3	60	2	0	1	0	0	0	0	0	0	0	0	0	无	0	无	0	0	0	无	0	0	0	0	0	0	0	0	0		0	1	6～24小	4	0	0	稳定型	无	0	0	0
547731	6	0	12/3/1954	81	172	1	27.3797	3	60	2	0	1	0	0	0	0	0	0	0	0	0	无	0	无	0	0	0	无	0	0	0	0	0	0	0	0	0		0	0		1	0	0	稳定型	无	0	0	0
570311	6	0	10/17/1950	81	174	1	26.7539	3	55	1	0	1	0	0	0	0	0	0	0	0	0	无	0	无	0	0	0	无	0	0	0	0	0	0	0	0	0		0	0		1	0	0	稳定型	无	0	0	0
557905	0	0	11/15/1952	82	178	1	25.8806	3	53	1	0	1	0	0	0	0	0	0	0	0	0	无	0	无	1	1	0	无	0	0	0	0	0	0	0	0	0		0	0		1	0	0	稳定型	无	0	0	0
582928		0	7/5/1943	82	179	1	25.5922	3	60	2	0	1	0	0	0	0	0	0	0	0	1	两周以前	0	无	0	0	0	无	0	0	0	0	0	0	0	0	0		0	0		1	0	0	稳定型	无	0	0	0
542380	10	0	5/27/1955	93	183	1	27.7703	3	60	2	0	1	0	0	0	0	0	0	0	0	0	无	0	无	0	0	0	无	0	0	0	0	0	0	0	0	0		0	1	6～24小	4	0	0	稳定型	无	0	0	0
580621	0	0	4/10/1945	94	185	1	27.4653	3	60	2	0	0	0	0	0	0	0	0	0	0	0	无	0	无	0	0	0	无	0	0	0	0	0	0	0	0	0		0	0		1	0	0	稳定型	无	0	0	0
442833	1	0	9/7/1963	63	170	1	21.7993	1	38	1	0	1	1	0	0	0	0	0	0	0	0	无	0	无	0	0	0	无	0	0	0	0	0	0	0	0	0		0	1	1～7天	3	0	0	稳定型	无	0	0	0
444149	1	0	11/26/1940	62	160	1	24.2188	1	61	2	1	0	0	0	0	0	0	0	0	0	0	无	0	无	0	0	0	无	0	0	0	0	0	0	0	0	0		0	0		1	0	0	稳定型	无	0	0	0
541449	6	0	10/10/1942	71	172	1	23.9995	1	62	2	0	1	1	0	0	0	0	0	0	0	0	无	0	无	1	0	0	无	0	0	0	0	0	0	0	0	0		0	1	>21天	2	0	0	无	无	0	0	0
498671	1	0	11/13/1966	47	151.496	1	20.4773	1	37	1	1	0	0	0	0	0	0	0	0	0	0	无	0	无	0	1	0	无	0	0	0	0	0	0	0	0	0		0	0		1	0	0	无	无	0	0	0
570846	6	0	1/27/1947	50	170	1	17.301	2	58	1	0	1	0	0	0	0	0	0	0	0	0	无	0	无	0	1	0	无	0	0	0	0	0	0	0	0	0		0	0		1	0	0	无	无	0	0	0
433431	1	0	7/5/1926	53	163	1	19.9481	1	74	3	0	1	1	0	0	0	0	0	0	0	0	无	0	无	0	0	0	无	1	0	0	0	0	0	0	0	1		0	1	6～24小	4	0	0	无	无	0	0	0
420825	10	0	11/19/1931	57	175	1	18.6122	1	69	2	0	1	0	0	0	0	0	0	0	0	0	无	0	无	1	0	0	无	0	0	0	0	0	0	0	0	0		0	1	<=6小时	5	0	0	无	无	0	0	0
444763	0	0	1/13/1933	60	171	1	20.5191	1	68	2	0	1	0	0	0	0	0	0	0	0	0	无	0	无	0	0	0	无	0	0	0	0	0	0	0	0	0		0	0		1	0	0	无	无	0	0	0
418292	1	0	12/12/1950	65	168	1	23.03	1	49	1	0	1	1	0	0	0	0	0	0	0	0	无	0	无	2	0	0	无	1	0	0	0	0	0	0	0	1		0	0		1	0	0	无	无	0	0	0
413482	1	0	8/19/1945	65	165	1	23.8751	1	54	1	0	1	0	0	0	0	0	0	0	0	0	无	0	无	0	0	0	无	0	0	0	0	0	0	0	0	0		0	1	>21天	2	0	0	无	无	0	0	0
556824	6	0	8/8/1934	67	170	1	23.1834	1	71	3	0	1	0	1	0	0	0	0	0	0	0	无	0	无	0	0	0	无	0	0	0	0	0	0	0	0	0		0	0		1	0	0	无	无	0	0	0
408178		0	11/11/1941	68	176	1	21.9525	1	58	1	0	0	0	0	0	0	0	0	0	0	0	无	0	无	0	0	0	无	1	0	0	0	0	0	0	0	1		0	1	>21天	2	0	0	无	无	0	0	0
523184	1	0	7/5/1941	70	172	1	23.6614	1	62	2	0	1	1	0	0	0	0	0	0	0	0	无	0	无	0	0	0	无	0	0	0	0	0	0	0	0	0		0	1	>21天	2	0	0	无	无	0	0	0
489593	0	0	9/7/1947	65	160	1	25.3906	3	55	1	1	0	0	0	0	0	0	0	0	0	0	无	0	无	0	1	0	无	0	0	0	0	0	0	0	0	0		0	0		1	0	0	无	无	0	0	0
576690	6	0	2/26/1950	66	164	1	24.539	1	55	1	0	0	0	0	0	0	0	0	0	0	0	无	0	无	0	0	0	无	0	0	0	0	0	0	0	0	0		0	1	6～24小	4	0	0	无	无	0	0	0
577822	6	0	7/1/1949	69	160	1	26.9531	3	56	1	1	0	0	0	0	0	0	0	0	0	0	无	0	无	0	0	0	无	0	0	0	0	0	0	0	0	0		0	0		1	0	0	无	无	0	0	0
425854		0	3/27/1926	69	169	1	24.1588	1	74	3	0	0	0	1	0	0	0	0	0	0	0	无	0	无	0	0	0	无	0	0	0	0	0	0	0	0	0		0	0		1	1	0	无	无	0	0	0
428627	1	0	4/27/1942	70	165	1	25.7117	3	58	1	0	1	0	0	0	0	0	0	0	0	0	无	0	无	0	0	0	无	0	0	0	0	0	0	0	0	0		0	1	>21天	2	0	0	无	无	0	0	0
511499	1	0	9/1/1942	70	170	1	24.2215	1	61	2	0	1	1	0	0	0	0	0	0	0	1	两周以前	0	无	1	0	1	CVA	0	0	0	0	0	0	0	0	0		0	1	>21天	2	0	0	无	无	0	0	0
452280		0	11/13/1935	70	169	1	24.5089	1	64	2	0	1	1	0	0	0	0	0	0	0	0	无	0	无	0	0	0	无	1	0	0	0	0	0	0	0	1		0	1	6～24小	4	0	0	无	无	0	0	0
552562	0	0	3/31/1939	73	165	1	26.8136	3	65	2	0	0	0	0	0	0	0	0	0	0	0	无	0	无	1	0	0	无	0	0	0	0	0	0	0	0	0		0	0		1	0	0	无	无	0	0	0
499199	1	0	8/16/1940	74	175	1	24.1633	1	63	2	0	1	1	0	0	0	0	0	0	0	0	无	0	无	2	0	0	无	0	0	0	0	0	0	0	0	0		0	1	>21天	2	0	0	无	无	0	0	0
461532	1	0	3/29/1958	76	174	1	25.1024	3	44	1	0	1	1	0	0	0	0	0	0	0	0	无	0	无	0	0	0	无	1	0	0	0	0	0	0	0	1		0	1	>21天	2	0	0	无	无	0	0	0
499600	1	0	10/11/1936	76	168	1	26.9274	3	67	2	0	0	0	0	0	0	0	0	0	0	0	无	0	无	0	0	0	无	0	0	0	0	0	0	0	0	0		0	0		1	0	0	无	无	0	0	0
438791		0	5/8/1943	77	178	1	24.3025	1	58	1	0	1	1	0	0	0	0	0	0	0	0	无	0	无	0	0	0	无	1	0	0	0	0	0	0	0	1		0	1	>21天	2	0	0	无	无	0	0	0
452752	1	0	3/5/1945	77	170	1	26.6436	3	56	1	0	0	0	0	0	0	0	0	0	0	0	无	0	无	0	0	0	无	0	0	0	0	0	0	0	0	0		0	1	>21天	2	0	0	无	无	0	0	0
440973	1	0	10/21/1932	77.5	172	1	26.1966	3	69	2	0	1	1	0	0	0	0	0	0	0	0	无	0	无	1	0	0	无	0	0	0	0	0	0	0	0	0		0	0		1	0	0	无	无	0	0	0
443422	1	0	12/25/1955	80	170	1	27.6817	3	46	1	0	0	0	0	0	0	0	0	0	0	0	无	0	无	0	1	0	无	0	0	0	0	0	0	0	0	0		0	1	>21天	2	0	0	无	无	0	0	0
400139	15	0	11/12/1934	80	170	1	27.6817	3	65	2	0	1	1	0	0	0	0	0	0	0	0	无	0	无	1	0	0	无	0	0	0	0	0	0	0	0	0		0	0		1	0	0	无	无	0	0	1
549999	6	0	2/10/1936	80	175	1	26.1224	3	68	2	0	1	0	0	0	0	0	0	0	0	0	无	0	无	0	0	0	无	1	0	0	0	0	0	0	0	0		0	0		1	0	0	无	无	0	0	0
497836	1	0	3/10/1936	80	174	1	26.4236	3	67	2	0	1	0	0	0	0	0	0	0	0	0	无	0	无	1	0	0	无	1	0	0	0	0	0	0	0	1		0	1	>21天	2	0	0	无	无	0	0	0
419365	1	0	1/1/1939	82	173	1	27.3982	3	61	2	0	1	0	0	0	0	0	0	0	0	0	无	0	无	0	0	0	无	0	0	0	0	0	0	0	0	0		0	1	>21天	2	0	0	无	无	0	0	0
525217	1	0	3/25/1948	85	180	1	26.2346	3	55	1	0	1	0	0	0	0	0	0	0	0	0	无	0	无	0	0	0	无	0	0	0	0	0	0	0	0	0		0	1	6～24小	4	0	0	无	无	0	0	0
429212	1	0	12/5/1937	86	179	1	26.8406	3	63	2	0	0	0	0	0	0	0	0	0	0	0	无	0	无	0	0	0	无	0	0	0	0	0	0	0	0	0		0	0		1	0	0	无	无	0	0	0
431186	1	0	8/1/1929	87	180	1	26.8519	3	72	3	0	1	0	0	0	0	0	0	0	0	0	无	0	无	1	0	0	无	1	0	0	0	0	0	0	0	0		0	1	>21天	2	0	0	无	无	0	0	0
509341	1	0	1/1/1940	44	161	1	16.9747	2	63	2	1	0	0	0	0	0	0	0	0	0	0	无	0	无	0	0	0	无	0	0	0	0	0	0	0	0	0		0	1	>21天	2	0	0	无	无	0	0	0
581479	6	0	10/19/1940	45	166	1	16.3304	2	65	2	0	1	1	0	0	0	0	0	0	0	0	无	0	无	1	1	0	无	0	0	0	0	0	0	0	0	0		0	0		1	0	0	无	无	0	0	0
425028		0	9/26/1935	45	172	1	15.2109	2	65	2	0	1	0	1	0	0	0	0	0	0	1	两周以前	0	无	0	0	1	CVA	0	0	0	0	0	0	0	0	0		0	0		1	0	0	无	无	0	0	0
496815		0	2/12/1934	46	151.496	1	20.0416	1	69	2	1	0	0	0	0	0	0	0	0	0	0	无	0	无	0	0	0	无	0	0	0	0	0	0	0	0	0		0	0		1	0	0	无	无	0	0	0
521651	1	0	9/13/1954	47	158	1	18.8271	1	49	1	1	0	0	0	0	0	0	0	0	0	0	无	0	无	0	0	0	无	0	0	0	0	0	0	0	0	0		0	0		1	0	0	无	无	0	0	0
489692	1	0	2/16/1939	48	155	1	19.9792	1	63	2	1	0	0	0	0	0	0	0	0	0	0	无	0	无	0	0	0	无	0	0	0	0	0	0	0	0	0		0	1	>21天	2	0	0	无	无	0	0	0
542229	6	0	5/25/1937	49	152	1	21.2084	1	60	2	1	0	0	0	0	0	0	0	0	0	0	无	0	无	0	1	0	无	0	0	0	0	0	0	0	0	0		0	1	1～7天	3	0	0	无	无	0	0	0
426160	10	0	9/10/1969	50	155	1	20.8117	1	31	1	1	0	0	0	0	0	0	0	0	0	0	无	0	无	0	0	0	无	0	0	0	0	0	0	0	0	0		0	1	8～21天	3	0	0	无	无	0	0	0
483525	0	0	1/23/1963	50	156	1	20.5457	1	39	1	1	0	0	0	0	0	0	0	0	0	0	无	0	无	1	0	0	无	0	0	0	0	0	0	0	0	0		0	0		1	0	0	无	无	0	0	0
574018	6	0	6/3/1946	50	151.496	1	21.7844	1	59	1	0	1	0	0	0	0	0	0	0	0	0	无	0	无	1	0	0	无	0	0	0	0	0	0	0	0	0		0	0		1	0	0	无	无	0	0	0
494010	1	0	2/12/1951	50	160	1	19.5312	1	52	1	1	0	0	1	0	0	0	0	0	0	0	无	0	无	0	0	0	无	1	0	0	0	0	0	0	0	0		0	0		1	0	0	无	无	0	0	0
569458	6	0	11/13/1941	50	150	1	22.2222	1	64	2	1	0	0	0	0	0	0	0	0	0	0	无	0	无	0	1	0	无	0	0	0	0	0	0	0	0	0		0	0		1	0	0	无	无	0	0	0
514606	1	0	6/17/1933	50	155	1	20.8117	1	70	3	1	1	0	0	0	0	0	0	0	0	0	无	0	无	0	0	0	无	0	0	0	0	0	0	0	0	0		0	1	>21天	2	1	0	无	无	0	0	0
418777		0	2/19/1963	51	163	1	19.1953	1	36	1	1	0	0	0	0	0	0	0	0	0	0	无	0	无	0	0	0	无	0	0	0	0	0	0	0	0	0		0	0		1	0	0	无	无	0	0	0
538394	6	0	7/22/1954	52	153	1	22.2137	1	50	1	1	0	0	0	0	0	0	0	0	0	0	无	0	无	0	0	0	无	0	0	0	0	0	0	0	0	0		0	0		1	0	0	无	无	0	0	0
528743	6	0	12/30/1944	52	170	1	17.9931	2	60	2	0	1	1	0	0	0	0	0	0	0	0	无	0	无	1	0	0	无	0	0	0	0	0	0	0	0	0		0	1	<=6小时	5	0	0	无	无	0	0	0
434810	1	0	7/12/1934	52.5	173	1	17.5415	2	66	2	0	1	0	0	0	0	0	0	0	0	0	无	0	无	1	0	0	无	0	0	0	0	0	0	0	0	0		0	1	>21天	2	0	0	无	无	0	0	0
516553	1	0	1/16/1971	53	168	1	18.7783	1	32	1	0	0	0	0	0	0	0	0	0	0	0	无	0	无	0	0	0	无	0	0	0	0	0	0	0	0	0		0	0		1	0	0	无	无	0	0	0
516624	1	0	12/13/1947	53	162	1	20.1951	1	56	1	0	1	0	0	0	0	0	0	0	0	0	无	0	无	0	0	0	无	0	0	0	0	0	0	0	0	0		0	0		1	0	0	无	无	0	0	0
474666	1	0	2/9/1943	53	160	1	20.7031	1	59	1	0	0	0	0	0	0	0	0	0	0	0	无	0	无	1	0	0	无	0	0	0	0	0	0	0	0	0		0	1	>21天	2	0	0	无	无	0	0	0
545130	10	0	12/16/1940	53	162	1	20.1951	1	64	2	0	1	1	0	0	0	0	0	0	0	0	无	0	无	1	0	0	无	0	0	0	0	0	0	0	0	0		0	0		1	0	0	无	无	0	0	0
570663	6	0	4/20/1936	53	172	1	17.9151	2	69	2	0	1	0	0	0	0	0	0	0	0	0	无	0	无	0	0	0	无	0	0	0	0	0	0	0	0	0		0	0		1	0	0	无	无	0	0	0
468492	1	0	4/7/1933	53	155	1	22.0604	1	69	2	1	1	0	0	0	0	0	0	0	0	0	无	0	无	0	0	0	无	0	0	0	0	0	0	0	0	0		0	0		1	0	0	无	无	0	0	0
519144	1	0	1/2/1934	53	160	1	20.7031	1	69	2	1	0	0	0	0	0	0	0	0	0	0	无	0	无	0	0	0	无	0	0	0	0	0	0	0	0	0		0	1	<=6小时	5	0	0	无	无	0	0	0
563641	0	0	9/18/1945	54	165	1	19.8347	1	60	2	0	0	0	0	0	0	0	0	0	0	0	无	0	无	1	1	0	无	0	0	0	0	0	0	0	0	0		0	0		1	0	0	无	无	0	0	0
533081	5	0	11/23/1948	54	173	1	18.0427	2	57	1	0	1	0	0	0	0	0	0	0	0	0	无	0	无	0	0	0	无	1	0	0	0	0	0	0	0	0		0	0		1	0	0	无	无	0	0	0
445189	1	0	10/27/1937	54	162	1	20.5761	1	64	2	0	0	0	0	0	0	0	0	0	0	0	无	0	无	0	0	0	无	0	0	0	0	0	0	0	0	0		0	0		1	0	0	无	无	0	0	0
454331	10	0	11/2/1944	54	167	1	19.3625	1	58	1	0	1	0	0	0	0	0	0	0	0	0	无	0	无	0	0	0	无	1	0	0	0	0	0	0	0	0		0	0		1	0	0	无	无	0	0	0
417947		0	5/22/1959	55	168	1	19.487	1	40	1	0	1	1	0	0	0	0	0	0	0	0	无	0	无	0	0	0	无	0	0	0	0	0	0	0	0	0		0	0		1	0	0	无	无	0	0	0
479563	1	0	11/11/1963	55	156	1	22.6003	1	39	1	0	1	0	0	0	0	0	0	0	0	0	无	0	无	0	0	0	无	1	0	0	0	0	0	0	0	1		0	1	1～7天	3	0	0	无	无	0	0	0
489773	0	0	7/2/1963	55	160	1	21.4844	1	39	1	1	0	0	0	0	0	0	0	0	0	0	无	0	无	0	0	0	无	1	0	0	0	0	0	0	0	1		0	1	1～7天	3	0	0	无	无	0	0	0
543322	0	0	1/26/1958	55	164	1	20.4491	1	46	1	1	1	0	0	0	0	0	0	0	0	0	无	0	无	0	0	0	无	1	0	0	0	0	0	0	0	1		0	1	>21天	2	0	0	无	无	0	0	0
432109	1	0	5/6/1948	55	168	1	19.487	1	52	1	0	1	0	0	0	0	0	0	0	0	0	无	0	无	0	0	0	无	0	0	0	0	0	0	0	0	0		0	0		1	0	0	无	无	0	0	0
540243	5	0	1/9/1955	55	160	1	21.4844	1	49	1	1	1	1	0	0	0	0	0	0	0	0	无	0	无	0	1	1	无创测试	0	0	0	0	0	0	0	0	0		0	0		1	0	0	无	无	0	0	0
514865	1	0	2/24/1939	55	168	1	19.487	1	64	2	0	1	1	0	0	0	0	0	0	0	0	无	0	无	0	0	0	无	0	0	0	0	0	0	0	0	0		0	0		1	0	0	无	无	0	0	0
440696	0	0	8/13/1939	55	170	1	19.0311	1	62	2	0	1	0	0	0	0	0	0	0	0	0	无	0	无	2	0	0	无	0	0	0	0	0	0	0	0	0		0	1	1～7天	3	0	0	无	无	0	0	0
514683	1	0	7/25/1936	55	152	1	23.8054	1	67	2	0	0	0	0	0	0	0	0	0	0	0	无	0	无	0	0	0	无	0	0	0	0	0	0	0	0	0		0	1	>21天	2	0	0	无	无	0	0	0
499717	1	0	1/3/1937	55	151.496	1	23.9628	1	66	2	0	0	0	0	0	0	0	0	0	0	0	无	0	无	0	1	0	无	0	0	0	0	0	0	0	0	0		0	0		1	0	0	无	无	0	0	0
578343	0	0	1/22/1934	55	171	1	18.8092	1	71	3	0	1	1	0	0	0	0	0	0	0	0	无	0	无	0	0	0	无	0	0	0	0	0	0	0	0	0		0	0		1	1	0	无	无	0	0	0
498214	0	0	6/30/1940	55	158	1	22.0317	1	63	2	1	0	0	0	0	0	0	0	0	0	0	无	0	无	0	0	0	无	0	0	0	0	0	0	0	0	0		0	1	>21天	2	0	0	无	无	0	0	0
535309	6	0	3/17/1930	55	168	1	19.487	1	74	3	0	1	0	0	0	0	0	0	0	0	0	无	0	无	1	1	0	无	0	0	0	0	0	0	0	0	0		0	0		1	0	0	无	无	0	0	0
542317	6	0	4/26/1930	55	174	1	18.1662	2	74	3	0	0	0	0	0	0	0	0	0	0	0	无	0	无	0	1	1	无创测试	0	0	0	0	0	0	0	0	0		0	0		1	0	0	无	无	0	0	0
492940	1	0	1/26/1931	55	154	1	23.1911	1	72	3	1	0	0	0	0	0	0	0	0	0	0	无	0	无	0	0	0	无	0	0	0	0	0	0	0	0	0		0	0		1	0	0	无	无	0	0	0
566285	6	0	10/15/1938	55	160	1	21.4844	1	67	2	1	0	0	0	0	0	0	0	0	0	0	无	0	无	0	0	0	无	0	0	0	0	0	0	0	0	0		0	0		1	0	0	无	无	0	0	0
533982	6	0	9/29/1928	55	156	1	22.6003	1	76	3	0	1	0	0	0	0	0	0	0	0	0	无	0	无	0	0	0	无	0	0	0	0	0	0	0	0	0		0	1	8～21天	3	0	0	无	无	0	0	0
409298	10	0	8/7/1945	56	162	1	21.3382	1	54	1	0	1	1	0	0	0	0	0	0	0	0	无	0	无	1	0	0	无	0	0	0	0	0	0	0	0	0		0	1	>21天	2	0	0	无	无	0	0	0
424366	1	0	2/20/1946	56	162	1	21.3382	1	54	1	0	1	0	0	0	0	0	0	0	0	0	无	0	无	0	0	0	无	0	0	0	0	0	0	0	0	0		0	1	>21天	2	0	0	无	无	0	0	0
482050	1	0	2/22/1944	56	156	1	23.0112	1	58	1	1	0	0	0	0	0	0	0	0	0	0	无	0	无	0	0	0	无	0	0	0	0	0	0	0	0	0		0	0		1	0	0	无	无	0	0	0
437675	0	0	12/25/1932	56	170	1	19.3772	1	69	2	0	0	0	0	0	0	0	0	0	0	0	无	0	无	0	0	0	无	0	0	0	0	0	0	0	0	0		0	0		1	0	0	无	无	0	0	0
434160	5	0	7/5/1933	56	172	1	18.9292	1	68	2	0	0	0	0	0	0	0	0	0	0	0	无	0	无	0	0	0	无	1	0	0	0	0	0	0	0	0		0	0		1	0	0	无	无	0	0	0
418161	1	0	10/10/1938	56	163	1	21.0772	1	61	2	1	0	0	0	0	0	0	0	0	0	0	无	0	无	1	0	0	无	0	0	0	0	0	0	0	0	0		0	1	>21天	2	0	0	无	无	0	0	0
571967	0	0	2/18/1929	56	155	1	23.3091	1	76	3	1	0	0	0	0	0	0	0	0	0	0	无	0	无	0	0	0	无	0	0	0	0	0	0	0	0	0		0	1	1～7天	3	0	0	无	无	0	0	0
425154	10	0	4/2/1949	57	160	1	22.2656	1	51	1	0	1	1	1	0	0	0	0	0	0	0	无	0	无	0	0	0	无	0	0	0	0	0	0	0	0	0		0	0		1	0	0	无	无	0	0	0
497254	1	0	3/26/1944	57	156	1	23.4221	1	59	1	0	0	0	0	0	0	0	0	0	0	0	无	0	无	0	0	0	无	0	0	0	0	0	0	0	0	0		0	1	>21天	2	0	0	无	无	0	0	0
418896	10	0	12/8/1938	57	168	1	20.1956	1	62	2	0	0	0	0	0	0	0	0	0	0	0	无	0	无	0	0	0	无	0	0	0	0	0	0	0	0	0		0	0		1	0	0	无	无	0	0	0
550299	6	0	7/1/1936	57	165	1	20.9366	1	68	2	0	1	1	0	0	0	0	0	0	0	0	无	0	无	0	0	0	无	0	0	0	0	0	0	0	0	0		0	0		1	0	0	无	无	0	0	0
551678	6	0	2/12/1942	57	170	1	19.7232	1	62	2	0	0	0	0	0	0	0	0	0	0	0	无	0	无	0	0	0	无	1	0	0	0	0	0	0	0	0		0	0		1	0	0	无	无	0	0	0
526864	6	0	1/2/1987	58	170	1	20.0692	1	17	1	0	0	0	0	0	0	0	0	0	0	0	无	0	无	0	0	0	无	0	0	0	0	0	0	0	0	0		0	1	1～7天	3	0	0	无	无	0	0	0
540705	6	0	4/4/1954	58	157	1	23.5304	1	50	1	0	0	0	1	0	0	0	0	0	0	0	无	0	无	0	0	0	无	0	0	0	0	0	0	0	0	0		0	0		1	0	0	无	无	0	0	0
526410	0	0	5/26/1945	58	170	1	20.0692	1	59	1	0	1	0	0	0	0	0	0	0	0	0	无	0	无	0	0	0	无	0	0	0	0	0	0	0	0	0		0	0		1	0	0	无	无	0	0	0
424880		0	7/27/1941	58	174	1	19.1571	1	59	1	0	1	0	0	0	0	0	0	0	0	0	无	0	无	0	0	0	无	0	0	0	0	0	0	0	0	0		0	0		1	0	0	无	无	0	0	0
441768		0	8/3/1936	58	170	1	20.0692	1	65	2	0	1	0	0	0	0	0	0	0	0	0	无	0	无	0	0	0	无	0	0	0	0	0	0	0	0	0		0	1	15天	3	0	0	无	无	0	0	0
477045	1	0	8/1/1943	58	173	1	19.3792	1	59	1	0	1	0	0	0	0	0	0	0	0	0	无	0	无	0	0	0	无	1	0	0	0	0	0	0	0	1		0	1	>21天	2	0	0	无	无	0	0	0
434442	10	0	4/12/1933	58	156	1	23.833	1	67	2	0	1	1	0	0	0	0	0	0	0	0	无	0	无	0	0	0	无	0	0	0	0	0	0	0	0	0		0	1	>21天	2	0	0	无	无	0	0	0
561542	6	0	3/17/1938	58	168	1	20.5499	1	67	2	0	1	1	0	0	0	0	0	0	0	0	无	0	无	0	1	0	无	0	0	0	0	0	0	0	0	0		0	0		1	0	0	无	无	0	0	0
556863		0	4/9/1941	58	158	1	23.2335	1	64	2	0	1	0	0	0	0	0	0	0	0	0	无	0	无	0	0	0	无	0	0	0	0	0	0	0	0	0		0	1	6～24小	4	0	0	无	无	0	0	0
500502	1	0	7/14/1934	58	165	1	21.3039	1	69	2	0	0	0	0	0	0	0	0	0	0	0	无	0	无	0	0	0	无	0	0	0	0	0	0	0	0	0		0	1	<=6小时	5	0	0	无	无	0	0	0
540445	6	0	2/28/1934	58	158	1	23.2335	1	70	3	0	0	0	0	0	0	0	0	0	0	0	无	0	无	0	0	0	无	1	0	0	0	0	0	0	0	1		0	1	>21天	2	0	0	无	无	0	0	0
456521	1	0	5/16/1935	58	160	1	22.6562	1	66	2	1	0	0	0	0	0	0	0	0	0	0	无	0	无	0	0	0	无	0	0	0	0	0	0	0	0	0		0	1	>21天	2	0	0	无	无	0	0	0
405474		0	3/1/1936	58	160	1	22.6562	1	63	2	1	0	0	0	0	0	0	0	0	0	0	无	0	无	0	0	0	无	0	0	0	0	0	0	0	0	0		0	1	>21天	2	0	0	无	无	0	0	0
530364	0	0	11/15/1931	58	168	1	20.5499	1	73	3	0	1	0	0	0	0	0	0	0	0	0	无	0	无	1	0	0	无	0	0	0	0	0	0	0	0	0		0	0		1	0	0	无	无	0	0	0
555950	6	0	7/15/1935	58.5	160	1	22.8516	1	70	3	1	1	1	0	0	0	0	0	0	0	0	无	0	无	0	0	0	无	0	0	0	0	0	0	0	0	0		0	0		1	0	0	无	无	0	0	0
574099	6	0	10/14/1951	59	166	1	21.4109	1	54	1	0	1	0	0	0	0	0	0	0	0	0	无	0	无	1	1	0	无	0	0	0	0	0	0	0	0	0		0	1	>21天	2	0	0	无	无	0	0	0
501029	0	0	3/24/1947	59	166	1	21.4109	1	56	1	0	1	0	1	0	0	0	0	0	0	0	无	0	无	0	0	0	无	1	0	0	0	0	0	0	0	1		0	1	1～7天	3	0	0	无	无	0	0	0
500199		0	8/1/1940	59	162	1	22.4813	1	63	2	0	0	0	0	0	0	0	0	0	0	0	无	0	无	0	0	0	无	0	0	0	0	0	0	0	0	0		0	0		1	0	0	无	无	0	0	0
546086	6	0	12/16/1940	59	175	1	19.2653	1	64	2	0	1	0	0	0	0	0	0	0	0	0	无	0	无	0	1	0	无	0	0	0	0	0	0	0	0	0		0	0		1	0	0	无	无	0	0	0
454408	1	0	5/11/1935	59	168	1	20.9042	1	66	2	0	1	1	0	0	0	0	0	0	0	0	无	0	无	0	0	0	无	0	0	0	0	0	0	0	0	0		0	0		1	0	0	无	无	0	0	0
422640	1	0	7/12/1937	59	157	1	23.9361	1	63	2	1	0	0	0	0	0	0	0	0	0	0	无	0	无	0	0	0	无	0	0	0	0	0	0	0	0	0		0	1	>21天	2	0	0	无	无	0	0	0
481376	6	0	8/18/1940	59	163	1	22.2063	1	64	2	1	0	0	0	0	0	0	0	0	0	0	无	0	无	0	0	0	无	1	0	0	0	0	0	0	0	1		0	1	6～24小	4	0	0	无	无	0	0	0
508232	1	0	1/8/1961	60	170	1	20.7612	1	42	1	0	1	0	1	0	0	0	0	0	0	0	无	0	无	0	0	0	无	0	0	0	0	0	0	0	0	0		0	0		1	0	0	无	无	0	0	0
415402		0	4/21/1959	60	170	1	20.7612	1	41	1	0	1	0	0	0	0	0	0	0	0	0	无	0	无	0	0	0	无	1	0	0	0	0	0	0	0	0		0	1	>21天	2	0	0	无	无	0	0	0
491977	1	0	10/10/1958	60	168	1	21.2585	1	45	1	0	0	0	0	0	0	0	0	0	0	0	无	0	无	0	0	0	无	0	0	0	0	0	0	0	0	0		0	0		1	0	0	无	无	0	0	0
489133	1	0	10/1/1949	60	162	1	22.8624	1	53	1	0	0	0	0	0	0	0	0	0	0	0	无	0	无	0	1	0	无	1	0	0	0	0	0	0	0	0		0	0		1	0	0	无	无	0	0	0
451304	0	0	11/10/1954	60	162	1	22.8624	1	47	1	0	1	1	0	0	0	0	0	0	0	0	无	0	无	0	0	0	无	1	0	0	0	0	0	0	0	1		0	0		1	0	0	无	无	0	0	0
468754	10	0	12/15/1946	60	162	1	22.8624	1	56	1	0	1	0	0	0	0	0	0	0	0	0	无	0	无	0	0	0	无	1	0	0	0	0	0	0	0	0		0	0		1	0	0	无	无	0	0	0
502169	1	0	9/15/1946	60	170	1	20.7612	1	57	1	0	0	0	0	0	0	0	0	0	0	0	无	0	无	0	0	0	无	1	0	0	0	0	0	0	0	1		0	1	>21天	2	0	0	无	无	0	0	0
483886	10	0	6/18/1941	60	160	1	23.4375	1	61	2	0	0	0	0	0	0	0	0	0	0	0	无	0	无	0	0	0	无	0	0	0	0	0	0	0	0	0		0	0		1	0	0	无	无	0	0	0
415106		0	8/4/1937	60	160	1	23.4375	1	62	2	0	1	0	0	0	0	0	0	0	0	0	无	0	无	0	0	0	无	0	0	0	0	0	0	0	0	0		0	0		1	0	0	无	无	0	0	0
567108	6	0	10/7/1951	60	163	1	22.5827	1	54	1	1	1	0	0	0	0	0	0	0	0	0	无	0	无	0	0	0	无	0	0	0	0	0	0	0	0	0		0	1	>21天	2	0	0	无	无	0	0	0
496308	1	0	1/1/1940	60	170	1	20.7612	1	63	2	0	0	0	0	0	0	0	0	0	0	0	无	0	无	0	0	0	无	0	0	0	0	0	0	0	0	0		0	0		1	0	0	无	无	0	0	0
495893	1	0	10/19/1939	60	169	1	21.0077	1	64	2	0	0	0	0	0	0	0	0	0	0	0	无	0	无	0	0	0	无	0	0	0	0	0	0	0	0	0		0	0		1	0	0	无	无	0	0	0
556295		0	12/30/1941	60	170	1	20.7612	1	64	2	0	0	0	0	0	0	0	0	0	0	0	无	0	无	0	1	0	无	0	0	0	0	0	0	0	0	0		0	1	6～24小	4	0	0	无	无	0	0	0
540759	0	0	11/27/1940	60	166	1	21.7738	1	64	2	0	0	0	0	0	0	0	0	0	0	0	无	0	无	1	1	0	无	0	0	0	0	0	0	0	0	0		0	0		1	0	0	无	无	0	0	0
494998	1	0	8/9/1940	60	165	1	22.0386	1	63	2	0	1	1	0	0	0	0	0	0	0	0	无	0	无	0	0	0	无	0	0	0	0	0	0	0	0	0		0	1	>21天	2	0	0	无	无	0	0	0
424384	1	0	12/18/1934	60	162	1	22.8624	1	66	2	0	0	0	0	0	0	0	0	0	0	0	无	0	无	0	0	0	无	1	0	0	0	0	0	0	0	1		0	1	>21天	2	0	0	无	无	0	0	0
482361	1	0	7/23/1937	60	169	1	21.0077	1	65	2	0	1	0	0	0	0	0	0	0	0	0	无	0	无	0	0	0	无	0	0	0	0	0	0	0	0	0		0	1	8～21天	3	0	0	无	无	0	0	0
423796	0	0	11/4/1933	60	166	1	21.7738	1	67	2	0	1	1	0	0	0	0	0	0	0	0	无	0	无	0	0	0	无	0	0	0	0	0	0	0	0	0		0	1	>21天	2	0	0	无	无	0	0	0
421668	10	0	8/30/1930	60	164	1	22.3081	1	70	3	0	0	0	0	0	0	0	0	0	0	0	无	0	无	3	0	0	无	0	0	0	0	0	0	0	0	0		0	1	>21天	2	0	0	无	无	0	0	0
477935	10	0	1/1/1935	60	170	1	20.7612	1	67	2	0	1	1	0	0	0	0	0	0	0	0	无	0	无	0	0	0	无	1	0	0	0	0	0	0	0	1		0	1	>21天	2	0	0	无	无	0	0	0
487619	1	0	12/28/1932	60	175	1	19.5918	1	71	3	0	1	1	0	0	0	0	0	0	0	0	无	0	无	0	0	0	无	0	0	0	0	0	0	0	0	0		0	1	>21天	2	0	0	无	无	0	0	0
468254	1	0	10/23/1938	60	160	1	23.4375	1	64	2	1	0	0	1	0	0	0	0	0	0	0	无	0	无	0	1	0	无	0	0	0	0	0	0	0	0	0		0	1	6～24小	4	0	0	无	无	0	0	0
545639	6	0	4/24/1931	60	170	1	20.7612	1	73	3	0	1	1	0	0	0	0	0	0	0	0	无	0	无	0	0	0	无	0	0	0	0	0	0	0	0	0		0	0		1	0	0	无	无	0	0	0
470063	5	0	2/16/1926	60	165	1	22.0386	1	76	3	0	0	0	0	0	0	0	0	0	0	0	无	0	无	0	0	0	无	0	0	0	0	0	0	0	0	0		0	1	15天	3	0	0	无	无	0	0	0
552773	6	0	3/29/1926	60	170	1	20.7612	1	78	3	0	1	1	0	0	0	0	0	0	0	0	无	0	无	3	0	0	无	0	0	0	0	0	0	0	0	0		0	0		1	0	0	无	无	0	0	0
513381	1	0	10/12/1965	61	165	1	22.4059	1	38	1	0	1	1	0	0	0	0	0	0	0	0	无	0	无	0	0	0	无	0	0	0	0	0	0	0	0	0		0	0		1	0	0	无	无	0	0	0
478382	10	0	8/22/1953	61	168	1	21.6128	1	49	1	0	1	1	0	0	0	0	0	0	0	0	无	0	无	0	0	0	无	1	0	0	0	0	0	0	0	1		0	1	6～24小	4	0	0	无	无	0	0	0
397236	1	0	2/18/1946	61	163	1	22.9591	1	53	1	0	0	0	0	0	0	0	0	0	0	0	无	0	无	0	0	0	无	1	0	0	0	0	0	0	0	1		0	1	>21天	2	0	0	无	无	0	0	0
488756	1	0	10/25/1949	61	166	1	22.1367	1	53	1	0	1	0	0	0	0	0	0	0	0	0	无	0	无	0	0	0	无	1	0	0	0	0	0	0	0	1		0	1	>21天	2	0	0	无	无	0	0	0
514238	1	0	1/1/1944	61	174	1	20.148	1	59	1	0	0	0	0	0	0	0	0	0	0	0	无	0	无	0	0	0	无	1	0	0	0	0	0	0	0	1		0	1	>21天	2	0	0	无	无	0	0	0
578064	0	0	11/25/1949	61	160	1	23.8281	1	60	2	0	1	0	0	0	0	0	0	0	0	0	无	0	无	0	0	0	无	0	0	0	0	0	0	0	0	0		0	1	>21天	2	0	0	无	无	0	0	0
528841	0	0	12/23/1940	61	168	1	21.6128	1	64	2	0	0	0	0	0	0	0	0	0	0	0	无	0	无	0	0	0	无	0	0	0	0	0	0	0	0	0		0	0		1	0	0	无	无	0	0	0
488530	0	0	7/15/1936	61	170	1	21.1073	1	66	2	0	1	0	0	0	0	0	0	0	0	0	无	0	无	1	0	0	无	0	0	0	0	0	0	0	0	0		0	1	>21天	2	0	0	无	无	0	0	0
457262	1	0	10/15/1935	61	170	1	21.1073	1	66	2	0	0	0	0	0	0	0	0	0	0	0	无	0	无	0	0	0	无	1	0	0	0	0	0	0	0	1		0	1	>21天	2	0	0	无	无	0	0	0
538959	6	0	4/2/1932	61	173	1	20.3816	1	72	3	0	0	0	0	0	0	0	0	0	0	0	无	0	无	0	0	0	无	0	0	0	0	0	0	0	0	0		0	1	>21天	2	1	0	无	无	0	0	0
406631	5	0	10/12/1943	61.5	163	1	23.1473	1	56	1	0	1	0	0	0	0	0	0	0	0	0	无	0	无	2	0	0	无	0	0	0	0	0	0	0	0	0		0	0		1	0	0	无	无	0	0	0
471446	10	0	6/18/1956	62	165	1	22.7732	1	46	1	0	1	0	0	0	0	0	0	0	0	0	无	0	无	0	0	0	无	0	0	0	0	0	0	0	0	0		0	0		1	0	0	无	无	0	0	0
488768	1	0	10/13/1954	62	170	1	21.4533	1	48	1	0	1	0	0	0	0	0	0	0	0	0	无	0	无	0	0	0	无	0	0	0	0	0	0	0	0	0		0	1	>21天	2	0	0	无	无	0	0	0
553642	6	0	6/5/1952	62	165	1	22.7732	1	52	1	0	1	0	0	0	0	0	0	0	0	0	无	0	无	0	0	0	无	0	0	0	0	0	0	0	0	0		0	0		1	0	0	无	无	0	0	0
412543	1	0	8/3/1940	62	168	1	21.9671	1	59	1	0	1	1	0	0	0	0	0	0	0	0	无	0	无	1	0	0	无	0	0	0	0	0	0	0	0	0		0	1	>21天	2	0	0	无	无	0	0	0
455256	1	0	1/17/1941	62	173	1	20.7157	1	60	2	0	1	0	0	0	0	0	0	0	0	0	无	0	无	0	0	0	无	1	0	0	0	0	0	0	0	0		0	0		1	0	0	无	无	0	0	0
417426	1	0	1/19/1937	62	170	1	21.4533	1	62	2	0	0	0	0	0	0	0	0	0	0	0	无	0	无	0	0	0	无	0	0	0	0	0	0	0	0	0		0	0		1	0	0	无	无	0	0	0
445124	1	0	11/29/1937	62	178	1	19.5682	1	64	2	0	1	0	1	0	0	0	0	0	0	0	无	0	无	0	0	0	无	0	0	0	0	0	0	0	0	0		0	1	6～24小	4	0	0	无	无	0	0	0
461929	1	0	2/4/1937	62	166	1	22.4996	1	66	2	0	1	0	0	0	0	0	0	0	0	0	无	0	无	0	1	0	无	1	0	0	0	0	0	0	0	0		0	0		1	0	0	无	无	0	0	0
434167		0	8/6/1940	62	170	1	21.4533	1	60	2	0	0	0	0	0	0	0	0	0	0	0	无	0	无	0	1	0	无	0	0	0	0	0	0	0	0	0		0	0		1	0	0	无	无	0	0	0
572212	6	0	7/8/1938	62	176	1	20.0155	1	67	2	0	0	0	0	0	0	0	0	0	0	0	无	0	无	0	0	0	无	0	0	0	0	0	0	0	0	0		0	0		1	0	0	无	无	0	0	0
495173	0	0	11/3/1933	62	168	1	21.9671	1	70	3	0	0	0	0	0	0	0	0	0	0	0	无	0	无	0	1	0	无	1	0	0	0	0	0	0	0	1		0	1	>21天	2	0	0	无	无	0	0	0
546951	6	0	1/5/1933	62	166	1	22.4996	1	71	3	0	1	0	0	0	0	0	0	0	0	0	无	0	无	0	0	0	无	1	0	0	0	0	0	0	0	0		0	0		1	0	0	无	无	0	0	0
480618	0	0	11/5/1932	62	163	1	23.3355	1	70	3	1	0	0	0	0	0	0	0	0	0	0	无	0	无	0	1	1	无创测试	0	0	0	0	0	0	0	0	0		0	0		1	0	0	无	无	0	0	0
434433	10	0	6/5/1933	62.5	173	1	20.8828	1	67	2	0	1	1	0	0	0	0	0	0	0	0	无	0	无	0	0	0	无	0	0	0	0	0	0	0	0	0		0	0		1	0	0	无	无	0	0	0
529524	6	0	10/11/1936	62.5	172	1	21.1263	1	68	2	0	0	0	0	0	0	0	0	0	0	0	无	0	无	0	0	0	无	0	0	0	0	0	0	0	0	0		0	1	<=6小时	5	0	0	无	无	0	0	0
462295	5	0	7/27/1962	63	166	1	22.8625	1	39	1	0	1	1	1	0	0	0	0	0	0	0	无	0	无	0	0	0	无	0	0	0	0	0	0	0	0	0		0	0		1	0	0	无	无	0	0	0
542311	0	0	3/2/1962	63	164	1	23.4236	1	42	1	0	1	0	0	0	0	0	0	0	0	0	无	0	无	0	0	0	无	0	0	0	0	0	0	0	0	0		0	1	>21天	2	0	0	无	无	0	0	0
380925	1	0	10/1/1954	63	164	1	23.4236	1	46	1	1	0	0	0	0	0	0	0	0	0	0	无	0	无	0	0	0	无	1	1	0	0	1	0	0	0	0		0	0		1	0	0	无	无	0	0	0
516642	0	0	1/14/1951	63	178	1	19.8839	1	53	1	0	1	0	0	0	0	0	0	0	0	0	无	0	无	1	0	0	无	1	0	0	0	0	0	0	0	1		0	1	>21天	2	0	0	无	无	0	0	0
506514	1	0	4/3/1951	63	167	1	22.5896	1	52	1	0	1	0	0	0	0	0	0	0	0	0	无	0	无	0	0	0	无	0	0	0	0	0	0	0	0	0		0	1	>21天	2	0	0	无	无	0	0	0
487046	1	0	10/5/1944	63	172	1	21.2953	1	58	1	0	0	0	0	0	0	0	0	0	0	0	无	0	无	0	1	0	无	0	0	0	0	0	0	0	0	0		0	0		1	0	0	无	无	0	0	0
464224	1	0	10/19/1938	63	168	1	22.3214	1	64	2	0	1	1	0	0	0	0	0	0	0	0	无	0	无	0	0	0	无	0	0	0	0	0	0	0	0	0		0	1	6～24小	4	0	0	无	无	0	0	0
482284	1	0	3/5/1935	63	166	1	22.8625	1	67	2	0	1	0	0	0	0	0	0	0	0	0	无	0	无	0	0	0	无	0	0	0	0	0	0	0	0	0		0	1	>21天	2	0	0	无	无	0	0	0
477864	1	0	2/3/1942	63	166	1	22.8625	1	60	2	1	0	0	0	0	0	0	0	0	0	0	无	0	无	0	0	0	无	0	0	0	0	0	0	0	0	0		0	0		1	0	0	无	无	0	0	0
525395	6	0	1/18/1937	63	166	1	22.8625	1	67	2	0	0	0	0	0	0	0	0	0	0	0	无	0	无	0	1	0	无	0	0	0	0	0	0	0	0	0		0	1	>21天	2	0	0	无	无	0	0	0
531708	6	0	1/1/1934	63	165	1	23.1405	1	70	3	0	0	0	0	0	0	0	0	0	0	0	无	0	无	1	0	0	无	1	0	0	0	0	0	0	0	1		0	1	>21天	2	0	0	无	无	0	0	0
510576	1	0	8/25/1945	64	174	1	21.1389	1	58	1	0	1	1	0	0	0	0	0	0	0	0	无	0	无	0	0	0	无	0	0	0	0	0	0	0	0	0		0	1	>21天	2	0	0	无	无	0	0	0
424481	1	0	2/22/1938	64	170	1	22.1453	1	62	2	0	1	1	0	0	0	0	0	0	0	0	无	0	无	0	0	0	无	0	0	0	0	0	0	0	0	0		0	0		1	0	0	无	无	0	0	0
448741	1	0	7/15/1940	64	167	1	22.9481	1	62	2	0	0	0	0	0	0	0	0	0	0	0	无	0	无	0	0	0	无	1	0	0	0	0	0	0	0	0		0	0		1	0	0	无	无	0	0	0
499342	1	0	12/30/1938	64	166	1	23.2254	1	65	2	0	0	0	0	0	0	0	0	0	0	0	无	0	无	0	0	0	无	0	0	0	0	0	0	0	0	0		0	0		1	0	0	无	无	0	0	0
412993	1	0	8/14/1931	64	170	1	22.1453	1	68	2	0	0	0	0	0	0	0	0	0	0	0	无	0	无	0	0	0	无	0	0	0	0	0	0	0	0	0		0	0		1	0	0	无	无	0	0	0
346002	1	0	1/16/1933	64	174	1	21.1389	1	67	2	0	1	0	0	0	0	0	0	0	0	0	无	0	无	0	0	0	无	0	0	0	0	0	0	0	0	0		0	1	>21天	2	0	0	无	无	0	0	0
480885	5	0	4/3/1937	64	165	1	23.5078	1	65	2	0	0	0	0	0	0	0	0	0	0	0	无	0	无	0	0	0	无	0	0	0	0	0	0	0	0	0		0	0		1	0	0	无	无	0	0	0
560177	6	0	12/28/1937	64	175	1	20.898	1	68	2	0	1	0	0	0	0	0	0	0	0	0	无	0	无	0	0	0	无	0	0	0	0	0	0	0	0	0		0	1	<=6小时	5	0	0	无	无	0	0	0
407063	14	0	1/25/1925	64	168	1	22.6757	1	74	3	0	1	0	0	0	0	0	0	0	0	0	无	0	无	1	0	0	无	0	0	0	0	0	0	0	0	0		0	0		1	0	0	无	无	0	0	0
409100	0	0	4/3/1954	65	168	1	23.03	1	46	1	0	1	1	0	0	0	0	0	0	0	0	无	0	无	1	0	0	无	0	0	0	0	0	0	0	0	0		0	0		1	0	0	无	无	0	0	0
470296	0	0	10/23/1952	65	165	1	23.8751	1	50	1	0	1	0	0	0	0	0	0	0	0	0	无	0	无	0	0	0	无	1	0	0	0	0	0	0	0	0		0	0		1	0	0	无	无	0	0	0
572134	0	0	7/24/1953	65	170	1	22.4913	1	52	1	0	1	0	0	0	0	0	0	0	0	0	无	0	无	0	0	0	无	0	0	0	0	0	0	0	0	0		0	0		1	0	0	无	无	0	0	0
419822	1	0	6/10/1951	65	167	1	23.3067	1	49	1	0	1	0	0	0	0	0	0	0	0	0	无	0	无	0	0	0	无	0	0	0	0	0	0	0	0	0		0	1	6～24小	4	0	0	无	无	0	0	0
448127	0	0	5/6/1956	65	168	1	23.03	1	45	1	1	0	0	1	0	0	0	0	0	0	0	无	0	无	0	0	0	无	0	0	0	0	0	0	0	0	0		0	0		1	0	0	无	无	0	0	0
427670		0	5/28/1948	65	170	1	22.4913	1	52	1	0	0	0	1	0	0	0	0	0	0	0	无	0	无	0	0	0	无	0	0	0	0	0	0	0	0	0		0	0		1	0	0	无	无	0	0	0
516753	1	0	8/1/1954	65	174	1	21.4692	1	49	1	0	1	1	0	0	0	0	0	0	0	0	无	0	无	0	0	0	无	1	0	0	0	0	0	0	0	1		0	1	6～24小	4	0	0	无	无	0	0	0
434883	5	0	2/15/1946	65	165	1	23.8751	1	54	1	0	1	0	0	0	0	0	0	0	0	0	无	0	无	0	0	0	无	0	0	0	0	0	0	0	0	0		0	1	>21天	2	0	0	无	无	0	0	0
418662	1	0	7/21/1944	65	168	1	23.03	1	55	1	0	0	0	0	0	0	0	0	0	0	0	无	0	无	1	0	0	无	0	0	0	0	0	0	0	0	0		0	0		1	0	0	无	无	0	0	0
539688	6	0	6/1/1949	65	166	1	23.5883	1	55	1	0	1	0	0	0	0	0	0	0	0	0	无	0	无	1	0	0	无	0	0	0	0	0	0	0	0	0		0	0		1	0	0	无	无	0	0	0
422093	10	0	12/10/1940	65	166	1	23.5883	1	60	2	0	0	0	0	0	0	0	0	0	0	0	无	0	无	0	0	0	无	0	0	0	0	0	0	0	0	0		0	0		1	0	0	无	无	0	0	0
530368	0	0	4/1/1952	65	171	1	22.2291	1	52	1	0	1	1	1	0	0	0	0	0	0	0	无	0	无	0	0	0	无	0	0	0	0	0	0	0	0	0		0	1	>21天	2	0	0	无	无	0	0	0
427849		0	7/27/1941	65	170	1	22.4913	1	59	1	0	0	0	0	0	0	0	0	0	0	0	无	0	无	0	0	0	无	0	0	0	0	0	0	0	0	0		0	1	>21天	2	0	0	无	无	0	0	0
510511	1	0	6/1/1940	65	173	1	21.7181	1	63	2	0	1	1	1	0	0	0	0	0	0	0	无	0	无	0	0	0	无	0	0	0	0	0	0	0	0	0		0	0		1	0	0	无	无	0	0	0
570975	6	0	6/15/1943	65	168	1	23.03	1	62	2	0	0	0	0	0	0	0	0	0	0	0	无	0	无	0	0	0	无	0	0	0	0	0	0	0	0	0		0	0		1	0	0	无	无	0	0	0
526461	0	0	8/16/1941	65	168	1	23.03	1	63	2	0	1	0	0	0	0	0	0	0	0	0	无	0	无	0	0	0	无	0	0	0	0	0	0	0	0	0		0	0		1	0	0	无	无	0	0	0
465112	1	0	7/12/1938	65	168	1	23.03	1	64	2	0	1	0	0	0	0	0	0	0	0	0	无	0	无	0	0	0	无	0	0	0	0	0	0	0	0	0		0	1	6～24小	4	0	0	无	无	0	0	0
551426	6	0	5/24/1940	65	167	1	23.3067	1	64	2	0	0	0	0	0	0	0	0	0	0	0	无	0	无	0	0	0	无	0	0	0	0	0	0	0	0	0		0	0		1	0	0	无	无	0	0	0
409890		0	10/16/1938	65	170	1	22.4913	1	61	2	0	0	0	0	0	0	0	0	0	0	0	无	0	无	0	0	0	无	0	0	0	0	0	0	0	0	0		0	0		1	0	0	无	无	0	0	0
495727	0	0	3/11/1933	65	170	1	22.4913	1	70	3	0	1	0	0	0	0	0	0	0	0	0	无	0	无	1	0	0	无	0	0	0	0	0	0	0	0	0		0	0		1	0	0	无	无	0	0	0
453552	1	0	9/3/1943	65	178	1	20.5151	1	59	1	0	0	0	0	0	0	0	0	0	0	0	无	0	无	0	0	0	无	1	0	0	0	0	0	0	0	0		0	0		1	0	0	无	无	0	0	0
423351		0	10/8/1935	65	166	1	23.5883	1	65	2	0	1	0	0	0	0	0	0	0	0	0	无	0	无	0	1	0	无	0	0	0	0	0	0	0	0	0		0	1	>21天	2	0	0	无	无	0	0	0
411879		0	8/22/1934	65	166	1	23.5883	1	65	2	0	1	0	0	0	0	0	0	0	0	0	无	0	无	2	0	0	无	0	0	0	0	0	0	0	0	0		0	0		1	0	0	无	无	0	0	0
462807	10	0	3/19/1930	65	170	1	22.4913	1	72	3	0	1	0	0	0	0	0	0	0	0	0	无	0	无	0	0	0	无	0	0	0	0	0	0	0	0	0		0	1	>21天	2	0	0	无	无	0	0	0
434132	9	0	1/3/1930	65	167	1	23.3067	1	70	3	0	0	0	0	0	0	0	0	0	0	0	无	0	无	0	0	0	无	0	0	0	0	0	0	0	0	0		0	0		1	0	0	无	无	0	0	0
494549	1	0	7/1/1933	65	165	1	23.8751	1	70	3	0	0	0	0	0	0	0	0	0	0	1	两周以前	0	无	0	0	1	CVA	0	0	0	0	0	0	0	0	0		0	0		1	0	0	无	无	0	0	0
493362	0	0	10/12/1929	65	173	1	21.7181	1	74	3	0	1	0	0	0	0	0	0	0	0	0	无	0	无	0	0	0	无	0	0	0	0	0	0	0	0	0		0	0		1	0	0	无	无	0	0	0
495327	1	0	6/21/1932	65	173	1	21.7181	1	71	3	0	1	0	0	0	0	0	0	0	0	0	无	0	无	1	1	1	无创测试	0	0	0	0	0	0	0	0	0		0	1	>21天	2	0	0	无	无	0	0	0
506066	1	0	10/1/1923	65	170	1	22.4913	1	80	4	0	1	0	0	0	0	0	0	0	0	0	无	0	无	0	0	0	无	0	0	0	0	0	0	0	0	0		0	1	1～7天	3	0	0	无	无	0	0	0
470049	0	0	8/20/1956	66	172	1	22.3094	1	46	1	0	1	1	0	0	0	0	0	0	0	0	无	0	无	0	0	0	无	0	0	0	0	0	0	0	0	0		0	1	>21天	2	0	0	无	无	0	0	0
486705	1	0	1/3/1958	66	170	1	22.8374	1	44	1	0	0	0	0	0	0	0	0	0	0	0	无	0	无	0	0	0	无	0	0	0	0	0	0	0	0	0		0	1	15天	3	0	0	无	无	0	0	0
427941	1	0	6/27/1939	66	172	1	22.3094	1	61	2	0	0	0	0	0	0	0	0	0	0	0	无	0	无	0	0	0	无	0	0	0	0	0	0	0	0	0		0	1	>21天	2	0	0	无	无	0	0	0
468246	10	0	12/18/1943	66	170	1	22.8374	1	59	1	0	1	0	0	0	0	0	0	0	0	0	无	0	无	0	0	0	无	0	0	0	0	0	0	0	0	0		0	0		1	0	0	无	无	0	0	0
493773	1	0	10/13/1940	66	170	1	22.8374	1	63	2	0	1	1	0	0	0	0	0	0	0	0	无	0	无	0	1	0	无	1	0	0	0	0	0	0	0	1		0	0		1	0	0	无	无	0	0	0
532056	6	0	7/15/1942	66	170	1	22.8374	1	62	2	0	0	0	0	0	0	0	0	0	0	0	无	0	无	0	0	0	无	0	0	0	0	0	0	0	0	0		0	1	>21天	2	0	0	无	无	0	0	0
472030	1	0	12/24/1934	66	170	1	22.8374	1	68	2	0	0	0	0	0	0	0	0	0	0	0	无	0	无	1	0	0	无	0	0	0	0	0	0	0	0	0		0	0		1	0	0	无	无	0	0	0
453277	1	0	5/3/1931	66	170	1	22.8374	1	70	3	0	1	0	0	0	0	0	0	0	0	0	无	0	无	1	0	0	无	1	0	0	0	0	0	0	0	1		0	1	>21天	2	0	0	无	无	0	0	0
478344	1	0	12/26/1933	66	169	1	23.1084	1	69	2	0	0	0	0	0	0	0	0	0	0	0	无	0	无	1	0	0	无	0	0	0	0	0	0	0	0	0		0	1	1～7天	3	0	0	无	无	0	0	0
480431	6	0	10/12/1924	66	178	1	20.8307	1	78	3	0	1	0	0	0	0	0	0	0	0	0	无	0	无	0	0	0	无	0	0	0	0	0	0	0	0	0		0	0		1	0	0	无	无	0	0	0
470220	5	0	2/9/1927	66	168	1	23.3844	1	75	3	0	1	1	0	0	0	0	0	0	0	0	无	0	无	0	0	0	无	1	0	0	0	0	0	0	0	0		0	0		1	0	0	无	无	0	0	0
469635	1	0	4/2/1960	67	170	1	23.1834	1	42	1	0	1	0	0	0	0	0	0	0	0	0	无	0	无	0	0	0	无	0	0	0	0	0	0	0	0	0		0	0		1	0	0	无	无	0	0	0
550076	6	0	3/7/1957	67	168	1	23.7387	1	47	1	0	1	1	0	0	0	0	0	0	0	0	无	0	无	0	0	0	无	1	0	0	0	0	0	0	0	0		0	0		1	0	0	无	无	0	0	0
482705	1	0	9/18/1946	67	170	1	23.1834	1	56	1	0	1	0	0	0	0	0	0	0	0	0	无	0	无	1	0	0	无	0	0	0	0	0	0	0	0	0		0	0		1	0	0	无	无	0	0	0
450884	0	0	3/25/1949	67	168	1	23.7387	1	52	1	0	1	1	0	0	0	0	0	0	0	0	无	0	无	0	0	0	无	0	0	0	0	0	0	0	0	0		0	1	>21天	2	0	0	无	无	0	0	0
567656	6	0	2/17/1945	67	172	1	22.6474	1	60	2	0	1	0	0	0	0	0	0	0	0	0	无	0	无	0	0	0	无	0	0	0	0	0	0	0	0	0		0	1	>21天	2	0	0	无	无	0	0	0
521405	1	0	1/25/1946	67	169	1	23.4586	1	57	1	0	1	0	0	0	0	0	0	0	0	0	无	0	无	0	0	0	无	1	0	0	0	0	0	0	0	0		0	1	>21天	2	0	0	无	无	0	0	0
537615	6	0	10/3/1946	67	173	1	22.3863	1	58	1	0	1	0	0	0	0	0	0	0	0	0	无	0	无	0	0	0	无	0	0	0	0	0	0	0	0	0		0	1	>21天	2	0	0	无	无	0	0	0
578154	6	0	4/8/1938	67	175	1	21.8776	1	67	2	0	1	0	0	0	0	0	0	0	0	0	无	0	无	0	1	1	无创测试	0	0	0	0	0	0	0	0	0		0	1	>21天	2	0	0	无	无	0	0	0
411668	1	0	10/10/1930	67	174	1	22.1297	1	69	2	0	0	0	0	0	0	0	0	0	0	0	无	0	无	0	0	0	无	0	0	0	0	0	0	0	0	0		0	0		1	0	0	无	无	0	0	0
423188	16	0	8/9/1939	67.5	168	1	23.9158	1	61	2	0	0	0	0	0	0	0	0	0	0	0	无	0	无	0	0	0	无	0	0	0	0	0	0	0	0	0		0	0		1	0	0	无	无	0	0	0
429858	0	0	11/2/1931	67.5	171	1	23.084	1	69	2	0	1	0	0	0	0	0	0	0	0	0	无	0	无	0	0	0	无	1	0	0	0	0	0	0	0	1		0	1	1～7天	3	0	0	无	无	0	0	0
455646	1	0	3/4/1957	68	176	1	21.9525	1	44	1	0	0	0	0	0	0	0	0	0	0	0	无	0	无	0	0	0	无	0	0	0	0	0	0	0	0	0		0	1	15天	3	0	0	无	无	0	0	0
486813	0	0	11/3/1951	68	174	1	22.46	1	51	1	0	0	0	0	0	0	0	0	0	0	0	无	0	无	1	0	0	无	1	0	0	0	0	0	0	0	0		0	0		1	0	0	无	无	0	0	0
424196		0	5/9/1940	68	175	1	22.2041	1	60	2	0	1	1	0	0	0	0	0	0	0	0	无	0	无	0	0	0	无	0	0	0	0	0	0	0	0	0		0	1	>21天	2	0	0	无	无	0	0	0
476749	1	0	12/7/1941	68	175	1	22.2041	1	61	2	0	0	0	0	0	0	0	0	0	0	0	无	0	无	0	0	0	无	1	0	0	0	0	0	0	0	1		0	1	>21天	2	0	0	无	无	0	0	0
497094	1	0	12/16/1934	68	170	1	23.5294	1	69	2	0	0	0	0	0	0	0	0	0	0	0	无	0	无	1	0	0	无	0	0	0	0	0	0	0	0	0		0	0		1	0	0	无	无	0	0	0
567253	6	0	4/20/1934	68	178	1	21.4619	1	71	3	0	1	1	0	0	0	0	0	0	0	0	无	0	无	0	0	0	无	0	0	0	0	0	0	0	0	0		0	0		1	0	0	无	无	0	0	0
457880	1	0	7/2/1931	68	170	1	23.5294	1	71	3	0	1	1	0	0	0	0	0	0	0	0	无	0	无	1	0	0	无	0	0	0	0	0	0	0	0	0		0	1	>21天	2	0	0	无	无	0	0	0
423680	10	0	7/8/1957	69	178	1	21.7776	1	43	1	0	1	1	0	0	0	0	0	0	0	0	无	0	无	0	0	0	无	0	0	0	0	0	0	0	0	0		0	0		1	0	0	无	无	0	0	0
412827		0	9/10/1956	69	173	1	23.0546	1	43	1	0	1	1	0	0	0	0	0	0	0	0	无	0	无	0	0	0	无	0	0	0	0	0	0	0	0	0		0	0		1	0	0	无	无	0	0	0
492563	1	0	8/25/1958	69	177	1	22.0243	1	45	1	0	0	0	0	0	0	0	0	0	0	0	无	0	无	0	0	0	无	0	0	0	0	0	0	0	0	0		0	0		1	0	0	无	无	0	0	0
485513	1	0	9/23/1962	69	176	1	22.2753	1	40	1	0	1	1	0	0	0	0	0	0	0	0	无	0	无	0	0	0	无	0	0	0	0	0	0	0	0	0		0	1	>21天	2	0	0	无	无	0	0	0
583957	0	0	5/17/1958	69	170	1	23.8754	1	47	1	0	0	0	0	0	0	0	0	0	0	0	无	0	无	0	0	0	无	0	0	0	0	0	0	0	0	0		0	1	>21天	2	0	0	无	无	0	0	0
331860	9	0	12/5/1945	69	172	1	23.3234	1	55	1	0	1	1	0	0	0	0	0	0	0	0	无	0	无	1	0	0	无	0	0	0	0	0	0	0	0	0		0	1	6～24小	4	0	0	无	无	0	0	0
431326	0	0	11/20/1943	69	171	1	23.597	1	57	1	0	1	1	0	0	0	0	0	0	0	0	无	0	无	0	0	0	无	0	0	0	0	0	0	0	0	0		0	1	>21天	2	0	0	无	无	0	0	0
580749	6	0	7/6/1938	69	173	1	23.0546	1	67	2	0	0	0	0	0	0	0	0	0	0	0	无	0	无	1	0	0	无	0	0	0	0	0	0	0	0	0		0	0		1	0	0	无	无	0	0	0
552014	0	0	8/21/1937	69	175	1	22.5306	1	67	2	0	1	0	0	0	0	0	0	0	0	0	无	0	无	0	0	0	无	0	0	0	0	0	0	0	0	0		0	0		1	0	0	无	无	0	0	0
499072	1	0	1/29/1938	69	178	1	21.7776	1	65	2	0	0	0	0	0	0	0	0	0	0	0	无	0	无	0	0	0	无	0	0	0	0	0	0	0	0	0		0	1	15天	3	0	0	无	无	0	0	0
498873	1	0	11/16/1932	69	170	1	23.8754	1	71	3	0	1	1	0	0	0	0	0	0	0	0	无	0	无	0	1	0	无	1	0	0	0	0	0	0	0	1		0	1	>21天	2	0	0	无	无	0	0	0
441558	1	0	11/19/1939	69.5	176	1	22.4367	1	62	2	0	1	0	0	0	0	0	0	0	0	0	无	0	无	0	0	0	无	1	0	0	0	0	0	0	0	1		0	1	>21天	2	0	0	无	无	0	0	0
567319	6	0	2/25/1964	70	182	1	21.1327	1	41	1	0	1	1	0	0	0	0	0	0	0	0	无	0	无	0	0	0	无	0	0	0	0	0	0	0	0	0		0	0		1	0	0	无	无	0	0	0
412510	1	0	11/14/1955	70	172	1	23.6614	1	44	1	0	1	1	0	0	0	0	0	0	0	0	无	0	无	0	0	0	无	0	0	0	0	0	0	0	0	0		0	1	1～7天	3	0	0	无	无	0	0	0
464579	1	0	3/24/1954	70	174	1	23.1206	1	48	1	0	1	1	0	0	0	0	0	0	0	0	无	0	无	0	0	0	无	0	0	0	0	0	0	0	0	0		0	1	>21天	2	0	0	无	无	0	0	0
471390	1	0	3/4/1952	70	175	1	22.8571	1	50	1	0	1	0	0	0	0	0	0	0	0	0	无	0	无	0	0	0	无	0	0	0	0	0	0	0	0	0		0	0		1	0	0	无	无	0	0	0
565897	6	0	6/24/1949	70	175	1	22.8571	1	56	1	0	0	0	0	0	0	0	0	0	0	0	无	0	无	0	0	0	无	1	0	0	0	0	0	0	0	0		0	1	1～7天	3	0	0	无	无	0	0	0
467816	1	0	10/15/1944	70	174	1	23.1206	1	58	1	0	1	1	0	0	0	0	0	0	0	0	无	0	无	0	0	0	无	0	0	0	0	0	0	0	0	0		0	0		1	0	0	无	无	0	0	0
525072	1	0	8/1/1948	70	172	1	23.6614	1	55	1	0	1	0	1	0	0	0	0	0	0	0	无	0	无	0	0	0	无	0	0	0	0	0	0	0	0	0		0	1	6～24小	4	0	0	无	无	0	0	0
435279	0	0	4/1/1940	70	174	1	23.1206	1	60	2	0	1	1	0	0	0	0	0	0	0	0	无	0	无	0	0	0	无	0	0	0	0	0	0	0	0	0		0	1	>21天	2	0	0	无	无	0	0	0
546884	6	0	1/15/1943	70	180	1	21.6049	1	61	2	0	0	0	0	0	0	0	0	0	0	0	无	0	无	0	0	0	无	0	0	0	0	0	0	0	0	0		0	1	>21天	2	0	0	无	无	0	0	0
534110	6	0	1/1/1946	70	174	1	23.1206	1	58	1	0	1	0	0	0	0	0	0	0	0	0	无	0	无	0	0	0	无	0	0	0	0	0	0	0	0	0		0	0		1	0	0	无	无	0	0	0
436310		0	3/5/1940	70	177	1	22.3435	1	60	2	0	1	1	0	0	0	0	0	0	0	0	无	0	无	1	0	0	无	0	0	0	0	0	0	0	0	0		0	1	>21天	2	0	0	无	无	0	0	0
489848	5	0	2/14/1942	70	175	1	22.8571	1	60	2	0	0	0	0	0	0	0	0	0	0	0	无	0	无	0	0	0	无	0	0	0	0	0	0	0	0	0		0	0		1	0	0	无	无	0	0	0
525603	1	0	12/19/1941	70	174	1	23.1206	1	63	2	0	1	1	0	0	0	0	0	0	0	0	无	0	无	0	0	0	无	0	0	0	0	0	0	0	0	0		0	0		1	0	0	无	无	0	0	0
474168	1	0	12/17/1936	70	173	1	23.3887	1	66	2	0	0	0	0	0	0	0	0	0	0	0	无	0	无	0	0	0	无	0	0	0	0	0	0	0	0	0		0	1	1～7天	3	0	0	无	无	0	0	0
544664	0	0	7/5/1947	70	178	1	22.0932	1	57	1	0	1	1	0	0	0	0	0	0	0	0	无	0	无	0	0	0	无	1	0	0	0	0	0	0	0	0		0	1	>21天	2	0	0	无	无	0	0	0
468526	1	0	9/13/1936	70	172	1	23.6614	1	66	2	0	1	0	0	0	0	0	0	0	0	0	无	0	无	0	0	0	无	0	0	0	0	0	0	0	0	0		0	0		1	0	0	无	无	0	0	0
521600	0	0	6/18/1936	70	173	1	23.3887	1	67	2	0	0	0	0	0	0	0	0	0	0	0	无	0	无	0	0	0	无	0	0	0	0	0	0	0	0	0		0	1	>21天	2	0	0	无	无	0	0	0
543818	6	0	2/22/1936	70	174	1	23.1206	1	68	2	0	0	0	0	0	0	0	0	0	0	0	无	0	无	0	0	0	无	0	0	0	0	0	0	0	0	0		0	0		1	0	0	无	无	0	0	0
508968	1	0	10/11/1935	70	175	1	22.8571	1	68	2	0	0	0	0	0	0	0	0	0	0	0	无	0	无	0	0	0	无	0	0	0	0	0	0	0	0	0		0	1	<=6小时	5	0	0	无	无	0	0	0
454237	1	0	9/21/1929	70	173	1	23.3887	1	72	3	0	1	0	0	0	0	0	0	0	0	1	两周以前	0	无	0	0	1	CVA	1	0	0	0	0	0	0	0	1		0	1	>21天	2	0	0	无	无	0	0	0
508696	1	0	7/15/1932	70	176	1	22.5981	1	71	3	0	1	1	0	0	0	0	0	0	0	0	无	0	无	0	0	0	无	0	0	0	0	0	0	0	0	0		0	0		1	0	0	无	无	0	0	0
535100	6	0	2/28/1953	70.5	172	1	23.8304	1	51	1	0	1	1	0	0	0	0	0	0	0	0	无	0	无	0	0	0	无	0	0	0	0	0	0	0	0	0		0	0		1	0	0	无	无	0	0	0
540159	0	0	2/28/1956	71	176	1	22.921	1	48	1	0	0	0	0	0	0	0	0	0	0	0	无	0	无	0	0	0	无	0	0	0	0	0	0	0	0	0		0	1	>21天	2	0	0	无	无	0	0	0
485030	1	0	5/11/1953	71	175	1	23.1837	1	49	1	0	1	1	0	0	0	0	0	0	0	0	无	0	无	0	1	0	无	1	0	0	0	0	0	0	0	1		0	1	6～24小	4	0	0	无	无	0	0	0
492847	1	0	10/5/1951	71	174	1	23.4509	1	52	1	0	1	0	0	0	0	0	0	0	0	0	无	0	无	0	0	0	无	1	0	0	0	0	0	0	0	1		0	1	>21天	2	0	0	无	无	0	0	0
402904		0	1/5/1936	71	178	1	22.4088	1	63	2	0	1	1	0	0	0	0	0	0	0	0	无	0	无	0	0	0	无	0	0	0	0	0	0	0	0	0		0	0		1	0	0	无	无	0	0	0
567055	6	0	10/15/1939	71	176	1	22.921	1	66	2	0	0	0	0	0	0	0	0	0	0	0	无	0	无	0	0	0	无	0	0	0	0	0	0	0	0	0		0	1	15天	3	0	0	无	无	0	0	0
571724	0	0	1/15/1933	71	173	1	23.7228	1	72	3	0	1	1	0	0	0	0	0	0	0	0	无	0	无	1	0	0	无	0	0	0	0	0	0	0	0	0		0	1	>21天	2	0	0	无	无	0	0	0
461037	10	0	1/31/1926	71	173	1	23.7228	1	76	3	0	0	0	0	0	0	0	0	0	0	0	无	0	无	0	0	0	无	0	0	0	0	0	0	0	0	0		0	0		1	0	0	无	无	0	0	0
464170	5	0	5/6/1922	71	180	1	21.9136	1	80	4	0	0	0	0	0	0	0	0	0	0	0	无	0	无	0	0	0	无	0	0	0	0	0	0	0	0	0		0	0		1	0	0	无	无	0	0	0
431261	1	0	12/23/1949	72	176	1	23.2438	1	51	1	0	1	1	0	0	0	0	0	0	0	0	无	0	无	0	0	0	无	0	0	0	0	0	0	0	0	0		0	1	<=6小时	5	0	0	无	无	0	0	0
578805	0	0	10/16/1950	72	175	1	23.5102	1	55	1	0	0	0	0	0	0	0	0	0	0	0	无	0	无	0	0	0	无	0	0	0	0	0	0	0	0	0		0	1	6～24小	4	0	0	无	无	0	0	0
559293		0	9/1/1953	72	175	1	23.5102	1	52	1	0	1	1	0	0	0	0	0	0	0	1	两周以前	0	无	0	1	1	CVA	1	0	0	0	0	0	0	0	1		0	1	>21天	2	0	0	无	无	0	0	0
255244	1	0	10/23/1937	72	176	1	23.2438	1	66	2	0	0	0	0	0	0	0	0	0	0	0	无	0	无	0	0	0	无	0	0	0	0	0	0	0	0	0		0	1	15天	3	0	0	无	无	0	0	0
420752		0	8/1/1936	72	179	1	22.4712	1	64	2	0	0	0	0	0	0	0	0	0	0	0	无	0	无	2	0	0	无	0	0	0	0	0	0	0	0	0		0	0		1	0	0	无	无	0	0	0
438733	0	0	1/15/1937	72	178	1	22.7244	1	64	2	0	0	0	0	0	0	0	0	0	0	0	无	0	无	1	0	0	无	0	0	0	0	0	0	0	0	0		0	1	6～24小	4	0	0	无	无	0	0	0
405357	1	0	12/13/1935	72.5	175	1	23.6735	1	64	2	0	1	0	0	0	0	0	0	0	0	0	无	0	无	0	0	0	无	0	0	0	0	0	0	0	0	0		0	1	6～24小	4	0	0	无	无	0	0	0
492009	0	0	9/7/1933	73	178	1	23.04	1	72	3	0	1	1	0	0	0	0	0	0	0	0	无	0	无	0	0	0	无	1	0	0	0	0	0	0	0	0		0	1	>21天	2	0	0	无	无	0	0	0
468946	5	0	2/15/1945	74	178	1	23.3556	1	57	1	0	1	0	0	0	0	0	0	0	0	0	无	0	无	0	0	0	无	0	0	0	0	0	0	0	0	0		0	1	6～24小	4	0	0	无	无	0	0	0
432910	10	0	10/19/1958	75	178	1	23.6713	1	42	1	0	1	1	0	0	0	0	0	0	0	0	无	0	无	0	1	0	无	0	0	0	0	0	0	0	0	0		0	0		1	0	0	无	无	0	0	0
436354	1	0	7/30/1946	75	181	1	22.8931	1	54	1	0	0	0	0	0	0	0	0	0	0	0	无	0	无	0	0	0	无	0	0	0	0	0	0	0	0	0		0	0		1	0	0	无	无	0	0	0
537214	6	0	1/9/1950	75	180	1	23.1481	1	54	1	0	1	0	0	0	0	0	0	0	0	0	无	0	无	0	0	0	无	0	0	0	0	0	0	0	0	0		0	0		1	0	0	无	无	0	0	0
481951	0	0	6/28/1940	75	182	1	22.6422	1	62	2	0	1	0	0	0	0	0	0	0	0	0	无	0	无	0	0	0	无	0	0	0	0	0	0	0	0	0		0	0		1	0	0	无	无	0	0	0
573177	0	0	5/19/1947	75	178	1	23.6713	1	58	1	0	1	1	0	0	0	0	0	0	0	0	无	0	无	0	1	1	无创测试	0	0	0	0	0	0	0	0	0		0	1	>21天	2	0	0	无	无	0	0	0
515480	1	0	9/12/1938	75	178	1	23.6713	1	65	2	0	0	0	0	0	0	0	0	0	0	0	无	0	无	0	0	0	无	0	0	0	0	0	0	0	0	0		0	0		1	0	0	无	无	0	0	0
523699	1	0	10/1/1932	75	180	1	23.1481	1	71	3	0	0	0	0	0	0	0	0	0	0	0	无	0	无	3	0	0	无	0	0	0	0	0	0	0	0	0		0	1	>21天	2	0	0	无	无	0	0	0
478385	10	0	10/1/1933	75	178	1	23.6713	1	69	2	0	0	0	1	0	0	0	0	0	0	0	无	0	无	1	0	0	无	0	0	0	0	0	0	0	0	0		0	0		1	0	0	无	无	0	0	0
495800	1	0	1/27/1932	75	178	1	23.6713	1	71	3	0	1	0	0	0	0	0	0	0	0	0	无	0	无	1	0	0	无	0	0	0	0	0	0	0	0	0		0	1	>21天	2	0	0	无	无	0	0	0
544126	0	0	2/26/1959	76	178	1	23.9869	1	45	1	0	1	1	0	0	0	0	0	0	0	0	无	0	无	0	0	0	无	1	0	0	0	0	0	0	0	1		0	1	>21天	2	0	0	无	无	0	0	0
438001	1	0	11/9/1948	76	182	1	22.9441	1	55	1	0	1	1	0	0	0	0	0	0	0	0	无	0	无	0	0	0	无	1	0	0	0	0	0	0	0	1		0	1	6～24小	4	0	0	无	无	0	0	0
487734	1	0	6/19/1951	77	180	1	23.7654	1	51	1	0	1	0	0	0	0	0	0	0	0	0	无	0	无	0	0	0	无	1	0	0	0	0	0	0	0	1		0	1	>21天	2	0	0	无	无	0	0	0
570551	5	0	7/29/1954	82	185	1	23.9591	1	51	1	0	1	1	0	0	0	0	0	0	0	0	无	0	无	0	0	0	无	0	0	0	0	0	0	0	0	0		0	1	>21天	2	0	0	无	无	0	0	0
402434	0	0	2/15/1943	56	150	1	24.8889	1	56	1	1	0	0	0	0	0	0	0	0	0	0	无	0	无	0	0	0	无	0	0	0	0	0	0	0	0	0		0	1	8～21天	3	0	0	无	无	0	0	0
516266	1	0	10/4/1941	56	150	1	24.8889	1	62	2	1	0	0	0	0	0	0	0	0	0	0	无	0	无	0	0	0	无	0	0	0	0	0	0	0	0	0		0	1	>21天	2	0	0	无	无	0	0	0
418976	9	0	6/10/1932	58.5	156	1	24.0385	1	68	2	1	0	0	0	0	0	0	0	0	0	0	无	0	无	0	0	0	无	0	0	0	0	0	0	0	0	0		0	0		1	0	0	无	无	0	0	0
572222	0	0	10/1/1953	60	150	1	26.6667	3	52	1	1	1	0	0	0	0	0	0	0	0	0	无	0	无	0	0	0	无	0	0	0	0	0	0	0	0	0		0	0		1	0	0	无	无	0	0	0
423176	10	0	9/23/1947	60	155	1	24.974	3	53	1	1	0	0	0	0	0	0	0	0	0	0	无	0	无	0	0	0	无	0	0	0	0	0	0	0	0	0		0	0		1	0	0	无	无	0	0	0
567250	6	0	3/16/1946	60	150	1	26.6667	3	59	1	0	0	0	0	0	0	0	0	0	0	0	无	0	无	0	0	0	无	0	0	0	0	0	0	0	0	0		0	0		1	0	0	无	无	0	0	0
567517	0	0	11/20/1943	60	158	1	24.0346	1	62	2	1	0	0	0	0	0	0	0	0	0	0	无	0	无	0	0	0	无	0	0	0	0	0	0	0	0	0		0	1	>21天	2	0	0	无	无	0	0	0
488998	0	0	8/2/1938	60	148	1	27.3923	3	64	2	1	0	0	0	0	0	0	0	0	0	0	无	0	无	0	0	0	无	0	0	0	0	0	0	0	0	0		0	0		1	0	0	无	无	0	0	0
433724	0	0	2/1/1920	60	158	1	24.0346	1	82	4	1	0	0	0	0	0	0	0	0	0	0	无	0	无	0	0	0	无	0	0	0	0	0	0	0	0	0		0	1	>21天	2	1	0	无	无	0	0	0
439361	1	0	7/3/1941	61	152	1	26.4024	3	60	2	0	0	0	1	0	0	0	0	0	0	0	无	0	无	0	0	0	无	0	0	0	0	0	0	0	0	0		0	1	<=6小时	5	0	0	无	无	0	0	0
530545	6	0	11/11/1953	61.5	160	1	24.0234	1	51	1	1	0	0	0	0	0	0	0	0	0	0	无	0	无	0	0	0	无	0	0	0	0	0	0	0	0	0		0	1	>21天	2	0	0	无	无	0	0	0
488683	1	0	2/21/1945	62	158	1	24.8358	1	57	1	1	0	0	0	0	0	0	0	0	0	0	无	0	无	0	0	0	无	0	0	0	0	0	0	0	0	0		0	1	>21天	2	0	0	无	无	0	0	0
471346	0	0	1/1/1950	62	157	1	25.1532	3	52	1	1	0	0	0	0	0	0	0	0	0	0	无	0	无	0	0	0	无	1	0	0	0	0	0	0	0	0		0	1	>21天	2	0	0	无	无	0	0	0
474588	1	0	5/12/1940	62	159	1	24.5243	1	62	2	1	0	0	0	0	0	0	0	0	0	0	无	0	无	0	1	1	无创测试	0	0	0	0	0	0	0	0	0		0	0		1	0	0	无	无	0	0	0
437198	1	0	6/1/1932	62	160	1	24.2188	1	68	2	0	0	0	0	0	0	0	0	0	0	0	无	0	无	1	1	0	无	0	0	0	0	0	0	0	0	0		0	1	6～24小	4	0	0	无	无	0	0	0
547144	0	0	3/28/1941	62	152	1	26.8352	3	63	2	1	0	0	0	0	0	0	0	0	0	0	无	0	无	0	0	0	无	0	0	0	0	0	0	0	0	0		0	0		1	0	0	无	无	0	0	0
524717	1	0	11/20/1957	63	157	1	25.5588	3	46	1	1	0	0	0	0	0	0	0	0	0	0	无	0	无	0	0	0	无	1	0	0	0	0	0	0	0	0		0	0		1	0	0	无	无	0	0	0
551900	6	0	10/2/1955	63	160	1	24.6094	1	49	1	1	0	0	0	0	0	0	0	0	0	0	无	0	无	0	0	0	无	0	0	0	0	0	0	0	0	0		0	0		1	0	0	无	无	0	0	0
546675	0	0	12/8/1947	63	158	1	25.2363	3	57	1	1	0	0	0	0	0	0	0	0	0	0	无	0	无	3	0	0	无	0	0	0	0	0	0	0	0	0		0	0		1	0	0	无	无	0	0	0
490303	1	0	11/9/1951	63	160	1	24.6094	1	52	1	1	0	0	0	0	0	0	0	0	0	0	无	0	无	0	0	0	无	0	0	0	0	0	0	0	0	0		0	0		1	0	0	无	无	0	0	0
555353	6	0	3/7/1946	63	151	1	27.6304	3	58	1	1	0	0	0	0	0	0	0	0	0	0	无	0	无	0	0	0	无	0	0	0	0	0	0	0	0	0		0	1	>21天	2	0	0	无	无	0	0	0
457418	1	0	6/15/1930	63	151.496	1	27.4483	3	71	3	0	0	0	0	0	0	0	0	0	0	0	无	0	无	0	0	0	无	0	0	0	0	0	0	0	0	0		0	1	<=6小时	5	0	0	无	无	1	0	0
526834	1	0	11/22/1941	63	157	1	25.5588	3	63	2	1	1	1	0	0	0	0	0	0	0	0	无	0	无	1	0	0	无	0	0	0	0	0	0	0	0	0		0	1	>21天	2	0	0	无	无	0	0	0
455019	1	0	3/20/1966	64	160	1	25	3	36	1	1	0	0	0	0	0	0	0	0	0	0	无	0	无	0	0	0	无	0	0	0	0	0	0	0	0	0		0	0		1	0	0	无	无	0	0	0
410618	1	0	7/28/1940	64	160	1	25	3	60	2	0	1	0	0	0	0	0	0	0	0	0	无	0	无	0	0	0	无	1	0	0	0	0	0	0	0	0		0	0		1	0	0	无	无	0	0	0
417666		0	4/9/1932	64	162	1	24.3865	1	67	2	0	1	1	0	0	0	0	0	0	0	0	无	0	无	0	0	0	无	0	0	0	0	0	0	0	0	0		0	1	>21天	2	0	0	无	无	0	0	0
424286	1	0	7/10/1935	64	162	1	24.3865	1	65	2	1	0	0	0	0	0	0	0	0	0	0	无	0	无	0	0	0	无	0	0	0	0	0	0	0	0	0		0	0		1	0	0	无	无	0	0	0
519396	1	0	5/9/1952	65	163	1	24.4646	1	51	1	0	0	0	0	0	0	0	0	0	0	0	无	0	无	0	0	0	无	0	0	0	0	0	0	0	0	0		0	1	>21天	2	0	0	无	无	0	0	0
557539	0	0	3/27/1949	65	163	1	24.4646	1	56	1	0	1	0	0	0	0	0	0	0	0	0	无	0	无	0	0	0	无	0	0	0	0	0	0	0	0	0		0	0		1	0	0	无	无	0	0	0
434869	0	0	9/20/1946	65	162	1	24.7676	1	55	1	0	1	0	0	0	0	0	0	0	0	0	无	0	无	0	0	0	无	0	0	0	0	0	0	0	0	0		0	1	6～24小	4	0	0	无	无	0	0	0
559741	0	0	10/7/1953	65	163	1	24.4646	1	52	1	0	1	1	0	0	0	0	0	0	0	0	无	0	无	1	0	0	无	0	0	0	0	0	0	0	0	0		0	1	>21天	2	0	0	无	无	0	0	0
482649	0	0	6/15/1946	65	160	1	25.3906	3	56	1	0	1	1	1	0	0	0	0	0	0	0	无	0	无	1	0	0	无	0	0	0	0	0	0	0	0	0		0	1	8～21天	3	0	0	无	无	0	0	0
432063	1	0	8/21/1948	65	160	1	25.3906	3	52	1	1	0	0	0	0	0	0	0	0	0	0	无	0	无	0	0	0	无	0	0	0	0	0	0	0	0	0		0	0		1	0	0	无	无	0	0	0
567560	6	0	3/22/1948	65	160	1	25.3906	3	57	1	0	1	1	0	0	0	0	0	0	0	0	无	0	无	0	0	0	无	0	0	0	0	0	0	0	0	0		0	0		1	0	0	无	无	0	0	0
559708	6	0	12/5/1951	65	159	1	25.711	3	54	1	1	1	1	0	0	0	0	0	0	0	0	无	0	无	0	0	0	无	0	0	0	0	0	0	0	0	0		0	1	>21天	2	0	0	无	无	0	0	0
461254	1	0	9/8/1942	65	160	1	25.3906	3	59	1	0	0	0	0	0	0	0	0	0	0	0	无	0	无	0	0	0	无	0	0	0	0	0	0	0	0	0		0	0		1	0	0	无	无	0	0	0
429359	10	0	12/26/1941	65	155	1	27.0552	3	59	1	1	0	0	0	0	0	0	0	0	0	0	无	0	无	0	0	0	无	0	0	0	0	0	0	0	0	0		0	1	6～24小	4	0	0	无	无	0	0	0
422295		0	1/25/1943	65	161	1	25.0762	3	57	1	1	0	0	0	0	0	0	0	0	0	0	无	0	无	0	0	0	无	0	0	0	0	0	0	0	0	0		0	0		1	0	0	无	无	0	0	0
522259	0	0	9/27/1946	65	160	1	25.3906	3	57	1	1	0	0	0	0	0	0	0	0	0	0	无	0	无	0	0	0	无	0	0	0	0	0	0	0	0	0		0	0		1	0	0	无	无	0	0	0
459707	10	0	9/23/1933	65	164	1	24.1672	1	68	2	0	0	0	0	0	0	0	0	0	0	0	无	0	无	0	0	0	无	0	0	0	0	0	0	0	0	0		0	0		1	0	0	无	无	0	0	0
417356	2	0	12/23/1935	65	158	1	26.0375	3	64	2	1	0	0	1	0	0	0	0	0	0	0	无	0	无	0	0	0	无	0	0	0	0	0	0	0	0	0		0	0		1	0	0	无	无	0	0	0
436368		0	7/7/1933	65	163	1	24.4646	1	67	2	0	0	0	0	0	0	0	0	0	0	0	无	0	无	0	0	0	无	0	0	0	0	0	0	0	0	0		0	1	6～24小	4	0	0	无	无	0	0	0
488173	4	0	12/25/1930	65	160	1	25.3906	3	72	3	0	1	0	0	0	0	0	0	0	0	0	无	0	无	0	0	0	无	0	0	0	0	0	0	0	0	0		0	0		1	0	0	无	无	0	0	0
495722	1	0	2/1/1938	65	155	1	27.0552	3	65	2	1	0	0	0	0	0	0	0	0	0	0	无	0	无	0	0	0	无	0	0	0	0	0	0	0	0	0		0	0		1	0	0	无	无	0	0	0
497797	1	0	12/18/1924	65	160	1	25.3906	3	79	3	0	0	0	0	0	0	0	0	0	0	0	无	0	无	0	0	1	TIA	1	0	0	0	0	0	0	0	0		0	0		1	0	0	无	无	0	0	0
562128	0	0	10/10/1934	65	160	1	25.3906	3	71	3	1	0	0	0	0	0	0	0	0	0	0	无	0	无	3	0	0	无	0	0	0	0	0	0	0	0	0		0	1	>21天	2	0	0	无	无	0	0	0
504362	1	0	6/15/1922	65	163	1	24.4646	1	81	4	0	0	0	0	0	0	0	0	0	0	0	无	0	无	0	0	0	无	0	0	0	0	0	0	0	0	0		0	1	>21天	2	0	0	无	无	0	0	0
532036	6	0	7/18/1956	66	162	1	25.1486	3	48	1	0	1	1	0	0	0	0	0	0	0	0	无	0	无	0	0	0	无	0	0	0	0	0	0	0	0	0		0	1	>21天	2	0	0	无	无	0	0	0
477284	1	0	3/1/1945	66	165	1	24.2424	1	57	1	0	0	0	0	0	0	0	0	0	0	0	无	0	无	0	1	0	无	0	0	0	0	0	0	0	0	0		0	0		1	1	0	无	无	0	0	0
545297	6	0	9/26/1949	66	163	1	24.841	1	55	1	0	0	0	0	0	0	0	0	0	0	1	两周以前	0	无	1	1	1	CVA	0	0	0	0	0	0	0	0	0		0	1	6～24小	4	0	0	无	无	0	0	0
572976	0	0	12/29/1943	66	165	1	24.2424	1	62	2	0	1	0	0	0	0	0	0	0	0	0	无	0	无	0	1	0	无	0	0	0	0	0	0	0	0	0		0	1	6～24小	4	0	0	无	无	0	0	0
458186	1	0	2/10/1935	66	164	1	24.539	1	66	2	0	1	1	0	0	0	0	0	0	0	0	无	0	无	0	0	0	无	0	0	0	0	0	0	0	0	0		0	0		1	0	0	无	无	0	0	0
459478	1	0	5/15/1936	66	162	1	25.1486	3	65	2	0	0	0	0	0	0	0	0	0	0	0	无	0	无	0	0	0	无	0	0	0	0	0	0	0	0	0		0	0		1	0	0	无	无	0	0	0
489102	1	0	9/9/1937	66	163	1	24.841	1	65	2	1	0	0	0	0	0	0	0	0	0	0	无	0	无	0	1	0	无	0	0	0	0	0	0	0	0	0		0	1	>21天	2	0	0	无	无	0	0	0
550640	6	0	5/5/1934	66	164	1	24.539	1	70	3	0	0	0	0	0	0	0	0	0	0	0	无	0	无	0	0	0	无	0	0	0	0	0	0	0	0	0		0	1	>21天	2	0	0	无	无	0	0	0
445749	1	1	2/15/1931	66	160	1	25.7812	3	70	3	0	1	0	0	0	0	0	0	0	0	0	无	0	无	0	0	0	无	0	0	0	0	0	0	0	0	0		0	1	15天	3	0	0	无	无	0	0	0
554596	6	0	8/14/1933	66	164	1	24.539	1	71	3	0	0	0	0	0	0	0	0	0	0	0	无	0	无	1	0	0	无	0	0	0	0	0	0	0	0	0		0	1	>21天	2	0	0	无	无	0	0	0
487886	1	0	4/11/1954	67	165	1	24.6097	1	48	1	0	0	0	0	0	0	0	0	0	0	0	无	0	无	0	0	0	无	0	0	0	0	0	0	0	0	0		0	0		1	0	0	无	无	0	0	0
526650	6	0	1/5/1954	67	167	1	24.0238	1	50	1	0	1	0	0	0	0	0	0	0	0	0	无	0	无	0	0	0	无	0	0	0	0	0	0	0	0	0		0	0		1	0	0	无	无	0	0	0
473548	1	0	11/8/1954	67	165	1	24.6097	1	48	1	1	0	0	0	0	0	0	0	0	0	0	无	0	无	0	0	0	无	1	0	0	0	0	0	0	0	0		0	0		1	0	0	无	无	0	0	0
526099	1	0	3/8/1950	67	167	1	24.0238	1	54	1	0	1	0	0	0	0	0	0	0	0	0	无	0	无	1	0	0	无	0	0	0	0	0	0	0	0	0		0	0		1	0	0	无	无	0	0	0
427091	1	0	4/11/1941	67	167	1	24.0238	1	59	1	0	1	0	0	0	0	0	0	0	0	0	无	0	无	0	0	0	无	0	0	0	0	0	0	0	0	0		0	1	<=6小时	5	0	0	无	无	0	0	0
466326		0	9/15/1941	67	162	1	25.5296	3	61	2	0	0	0	0	0	0	0	0	0	0	0	无	0	无	0	0	0	无	0	0	0	0	0	0	0	0	0		0	0		1	0	0	无	无	0	0	0
433625	0	0	3/10/1942	67	165	1	24.6097	1	58	1	0	0	0	0	0	0	0	0	0	0	0	无	0	无	0	0	0	无	0	0	0	0	0	0	0	0	0		0	1	>21天	2	0	0	无	无	0	0	0
452740	1	0	2/5/1934	67	160	1	26.1719	3	67	2	0	0	0	0	0	0	0	0	0	0	0	无	0	无	0	0	0	无	0	0	0	0	0	0	0	0	0		0	0		1	0	0	无	无	0	0	0
285717		0	2/7/1934	67	164	1	24.9108	3	65	2	0	0	0	0	0	0	0	0	0	0	0	无	0	无	1	0	0	无	0	0	0	0	0	0	0	0	0		0	0		1	0	0	无	无	0	0	0
556717	6	0	7/7/1939	67	164	1	24.9108	3	66	2	0	1	0	1	0	0	0	0	0	0	0	无	0	无	0	1	0	无	0	0	0	0	0	0	0	0	0		0	0		1	0	0	无	无	0	0	0
514338	1	0	5/21/1934	67	163	1	25.2174	3	69	2	0	1	0	0	0	0	0	0	0	0	0	无	0	无	0	0	0	无	1	0	0	0	0	0	0	0	1		0	1	1～7天	3	0	0	无	无	0	0	0
407360	10	0	2/20/1956	68	164	1	25.2826	3	43	1	0	1	0	0	0	0	0	0	0	0	0	无	0	无	0	0	0	无	0	0	0	0	0	0	0	0	0		0	1	>21天	2	0	0	无	无	0	0	0
474532	1	0	4/11/1953	68	167	1	24.3824	1	49	1	0	1	0	0	0	0	0	0	0	0	0	无	0	无	0	0	0	无	0	0	0	0	0	0	0	0	0		0	0		1	0	0	无	无	0	0	0
465737	1	0	3/13/1951	68	168	1	24.093	1	51	1	0	1	0	0	0	0	0	0	0	0	0	无	0	无	1	0	0	无	0	0	0	0	0	0	0	0	0		0	0		1	0	0	无	无	0	0	0
412726		0	4/11/1944	68	166	1	24.677	1	55	1	0	1	1	0	0	0	0	0	0	0	0	无	0	无	0	0	0	无	0	0	0	0	0	0	0	0	0		0	1	6～24小	4	0	0	无	无	0	0	0
475181	1	0	6/15/1959	68	158	1	27.2392	3	43	1	1	0	0	0	0	0	0	0	0	0	0	无	0	无	0	0	0	无	1	0	0	0	0	0	0	0	0		0	0		1	0	0	无	无	0	0	0
421899	1	0	4/9/1946	68	160	1	26.5625	3	54	1	0	1	0	0	0	0	0	0	0	0	0	无	0	无	0	0	0	无	0	0	0	0	0	0	0	0	0		0	1	>21天	2	0	0	无	无	0	0	0
483789	1	0	12/12/1945	68	168	1	24.093	1	57	1	0	1	1	0	0	0	0	0	0	0	0	无	0	无	2	0	0	无	0	0	0	0	0	0	0	0	0		0	0		1	0	0	无	无	0	0	0
575117	0	0	7/1/1946	68	162	1	25.9107	3	59	1	0	1	0	0	0	0	0	0	0	0	0	无	0	无	0	0	0	无	1	0	0	0	0	0	0	0	1		0	1	6～24小	4	0	0	无	无	0	0	0
459683	1	0	11/17/1946	68	165	1	24.977	3	55	1	0	1	1	0	0	0	0	0	0	0	0	无	0	无	0	0	0	无	0	0	0	0	0	0	0	0	0		0	1	6～24小	4	0	0	无	无	0	0	0
485465	1	0	3/23/1941	68	168	1	24.093	1	61	2	0	0	0	0	0	0	0	0	0	0	0	无	0	无	1	0	0	无	0	0	0	0	0	0	0	0	0		0	1	>21天	2	0	0	无	无	0	0	0
497666	1	0	7/20/1937	68	160	1	26.5625	3	66	2	0	0	0	0	0	0	0	0	0	0	0	无	0	无	0	0	0	无	0	0	0	0	0	0	0	0	0		0	1	>21天	2	0	0	无	无	0	0	0
474186	1	0	1/17/1934	68	165	1	24.977	3	68	2	0	0	0	0	0	0	0	0	0	0	0	无	0	无	0	0	0	无	0	0	0	0	0	0	0	0	0		0	0		1	0	0	无	无	0	0	0
516501	1	0	12/7/1938	68	168	1	24.093	1	65	2	0	1	0	1	0	0	0	0	0	0	0	无	0	无	0	0	0	无	1	0	0	0	0	0	0	0	1		0	1	>21天	2	0	0	无	无	0	0	0
555874	6	0	10/6/1935	68	167	1	24.3824	1	70	3	0	1	0	1	0	0	0	0	0	0	0	无	0	无	0	0	1	CVA	0	0	0	0	0	0	0	0	0		0	0		1	0	0	无	无	0	0	0
564992	6	0	5/12/1932	68	167	1	24.3824	1	73	3	0	0	0	0	0	0	0	0	0	0	0	无	0	无	0	1	0	无	0	0	0	0	0	0	0	0	0		0	0		1	0	0	无	无	0	0	0
565957	1	0	4/21/1930	68	160	1	26.5625	3	75	3	0	1	1	0	0	0	0	0	0	0	0	无	0	无	0	0	0	无	0	0	0	0	0	0	0	0	0		0	0		1	0	0	无	无	0	0	0
405017	1	0	9/9/1949	68.5	160	1	26.7578	3	50	1	0	1	1	0	0	0	0	0	0	0	0	无	0	无	0	0	0	无	0	0	0	0	0	0	0	0	0		0	1	15天	3	0	0	无	无	0	0	0
395895		0	12/20/1945	68.5	168	1	24.2701	1	54	1	0	0	0	0	0	0	0	0	0	0	0	无	0	无	0	0	0	无	1	0	0	0	0	0	0	0	0		0	1	>21天	2	0	0	无	无	0	0	0
437590	1	0	8/29/1938	69	160	1	26.9531	3	63	2	0	0	0	0	0	0	0	0	0	0	0	无	0	无	0	0	0	无	0	0	0	0	0	0	0	0	0		0	1	>21天	2	0	0	无	无	0	0	0
492471	1	0	4/24/1943	69	166	1	25.0399	3	60	2	0	1	0	0	0	0	0	0	0	0	0	无	0	无	0	0	0	无	0	0	0	0	0	0	0	0	0		0	0		1	0	0	无	无	0	0	0
467309	0	0	12/2/1948	69	168	1	24.4473	1	54	1	0	1	0	0	0	0	0	0	0	0	1	两周以前	0	无	0	0	1	CVA	0	0	0	0	0	0	0	0	0		0	1	>21天	2	0	0	无	无	0	0	0
434438	1	0	2/10/1937	69	163	1	25.9701	3	63	2	0	1	0	0	0	0	0	0	0	0	1	两周以前	0	无	0	0	1	CVA	0	0	0	0	0	0	0	0	0		0	0		1	0	0	无	无	0	0	0
463197	1	0	11/27/1937	69	168	1	24.4473	1	65	2	0	0	0	0	0	0	0	0	0	0	0	无	0	无	0	0	0	无	0	0	0	0	0	0	0	0	0		0	0		1	0	0	无	无	0	0	0
578025	6	0	10/2/1939	69	169	1	24.1588	1	66	2	0	1	0	0	0	0	0	0	0	0	0	无	0	无	0	0	0	无	0	0	0	0	0	0	0	0	0		0	1	>21天	2	0	0	无	无	0	0	0
449485	1	0	3/6/1943	69	168	1	24.4473	1	58	1	0	1	0	0	0	0	0	0	0	0	0	无	0	无	0	0	0	无	1	0	0	0	0	0	0	0	0		0	0		1	0	0	无	无	0	0	0
408188	10	0	3/2/1930	69	168	1	24.4473	1	69	2	0	1	0	0	0	0	0	0	0	0	0	无	0	无	0	0	0	无	1	0	0	0	0	0	0	0	1		0	1	8～21天	3	0	0	无	无	0	0	0
520339	0	0	6/1/1934	69	168	1	24.4473	1	69	2	0	1	1	0	0	0	0	0	0	0	0	无	0	无	0	0	0	无	0	0	0	0	0	0	0	0	0		0	1	1～7天	3	0	0	无	无	0	0	0
516604	1	0	8/15/1935	69	167	1	24.7409	1	68	2	0	1	0	1	0	0	0	0	0	0	0	无	0	无	0	0	0	无	0	0	0	0	0	0	0	0	0		0	0		1	0	0	无	无	0	0	0
445553	1	0	2/9/1928	69	167	1	24.7409	1	73	3	0	1	0	0	0	0	0	0	0	0	0	无	0	无	0	0	0	无	0	0	0	0	0	0	0	0	0		0	0		1	0	0	无	无	0	0	0
402182		0	8/11/1959	70	164	1	26.0262	3	40	1	0	1	1	0	0	0	0	0	0	0	0	无	0	无	0	0	0	无	0	0	0	0	0	0	0	0	0		0	1	>21天	2	0	0	无	无	0	0	0
555837	0	0	10/30/1963	70	165	1	25.7117	3	42	1	0	1	0	0	0	0	0	0	0	0	0	无	0	无	0	0	0	无	0	0	0	0	0	0	0	0	0		0	1	>21天	2	0	0	无	无	0	0	0
417035	10	0	10/2/1959	70	160	1	27.3438	3	41	1	1	0	0	0	0	0	0	0	0	0	0	无	0	无	0	0	0	无	0	0	0	0	0	0	0	0	0		0	0		1	0	0	无	无	0	0	0
576160	6	0	8/28/1960	70	168	1	24.8016	1	45	1	0	1	0	0	0	0	0	0	0	0	0	无	0	无	0	0	0	无	1	0	0	0	0	0	0	0	0		0	0		1	0	0	无	无	0	0	0
552607	6	0	2/27/1959	70	170	1	24.2215	1	46	1	0	1	0	0	0	0	0	0	0	0	0	无	0	无	0	0	0	无	1	0	0	0	0	0	0	0	0		0	0		1	0	0	无	无	0	0	0
560141	0	0	11/18/1952	70	170	1	24.2215	1	53	1	0	1	0	0	0	0	0	0	0	0	0	无	0	无	0	0	0	无	0	0	0	0	0	0	0	0	0		0	0		1	0	0	无	无	0	0	0
401937	10	0	2/7/1943	70	170	1	24.2215	1	56	1	0	1	0	0	0	0	0	0	0	0	0	无	0	无	0	0	0	无	1	0	0	0	0	0	0	0	1		0	1	8～21天	3	0	0	无	无	0	0	0
419036		0	1/21/1943	70	170	1	24.2215	1	57	1	0	1	0	0	0	0	0	0	0	0	0	无	0	无	0	0	0	无	0	0	0	0	0	0	0	0	0		0	1	>21天	2	0	0	无	无	0	0	0
425243		0	4/30/1948	70	160	1	27.3438	3	52	1	0	1	0	0	0	0	0	0	0	0	0	无	0	无	0	0	0	无	1	0	0	0	0	0	0	0	1		0	1	>21天	2	1	0	无	无	0	0	0
463466	0	0	5/15/1946	70	170	1	24.2215	1	56	1	0	0	0	0	0	0	0	0	0	0	0	无	0	无	0	0	0	无	0	0	0	0	0	0	0	0	0		0	1	8～21天	3	0	0	无	无	0	0	0
435096	10	0	3/10/1945	70	164	1	26.0262	3	55	1	0	1	1	0	0	0	0	0	0	0	0	无	0	无	0	0	0	无	0	0	0	0	0	0	0	0	0		0	1	6～24小	4	0	0	无	无	0	0	0
460911	1	0	12/13/1947	70	170	1	24.2215	1	55	1	0	0	0	0	0	0	0	0	0	0	0	无	0	无	0	0	0	无	1	0	0	0	0	0	0	0	1		0	1	6～24小	4	0	0	无	无	0	0	0
579039	0	0	3/12/1947	70	165	1	25.7117	3	58	1	0	1	1	1	0	0	0	0	0	0	0	无	0	无	0	0	0	无	0	0	0	0	0	0	0	0	0		0	1	>21天	2	0	0	无	无	0	0	0
517081	1	0	2/18/1946	70	170	1	24.2215	1	57	1	0	0	0	0	0	0	0	0	0	0	0	无	0	无	0	0	0	无	0	0	0	0	0	0	0	0	0		0	0		1	0	0	无	无	0	0	0
460304	1	0	4/23/1944	70	168	1	24.8016	1	57	1	0	0	0	0	0	0	0	0	0	0	0	无	0	无	0	0	0	无	0	0	0	0	0	0	0	0	0		0	1	>21天	2	0	0	无	无	0	0	0
581864	0	0	6/10/1943	70	170	1	24.2215	1	62	2	0	1	0	0	0	0	0	0	0	0	0	无	0	无	0	0	0	无	0	0	0	0	0	0	0	0	0		0	0		1	0	0	无	无	0	0	0
440610	1	0	2/4/1941	70	170	1	24.2215	1	60	2	0	0	0	0	0	0	0	0	0	0	0	无	0	无	0	0	0	无	0	0	0	0	0	0	0	0	0		0	1	>21天	2	0	0	无	无	0	0	0
460175	1	0	7/23/1939	70	168	1	24.8016	1	62	2	0	0	0	0	0	0	0	0	0	0	0	无	0	无	0	0	0	无	0	0	0	0	0	0	0	0	0		0	0		1	0	0	无	无	0	0	0
502978	1	0	1/23/1946	70	162	1	26.6728	3	57	1	1	0	0	0	0	0	0	0	0	0	0	无	0	无	0	0	0	无	0	0	0	0	0	0	0	0	0		0	0		1	0	0	无	无	0	0	0
463622	5	0	10/24/1939	70	167	1	25.0995	3	63	2	0	0	0	0	0	0	0	0	0	0	0	无	0	无	1	0	0	无	0	0	0	0	0	0	0	0	0		0	1	>21天	2	0	0	无	无	0	0	0
432643	1	0	12/31/1941	70	170	1	24.2215	1	60	2	0	1	1	0	0	0	0	0	0	0	0	无	0	无	0	0	0	无	1	0	0	0	0	0	0	0	1		0	1	>21天	2	0	0	无	无	0	0	0
390391		0	3/25/1940	70	170	1	24.2215	1	59	1	0	1	1	0	0	0	0	0	0	0	0	无	0	无	0	0	0	无	1	0	0	0	0	0	0	0	1		0	0		1	0	0	无	无	0	0	0
397126	1	0	10/30/1936	70	168	1	24.8016	1	63	2	0	0	0	0	0	0	0	0	0	0	0	无	0	无	0	0	0	无	0	0	0	0	0	0	0	0	0		0	1	>21天	2	0	0	无	无	0	0	0
469251	1	0	1/4/1943	70	170	1	24.2215	1	59	1	0	1	1	0	0	0	0	0	0	0	0	无	0	无	0	0	0	无	0	0	0	0	0	0	0	0	0		0	1	<=6小时	5	0	0	无	无	0	0	0
396209	1	0	2/21/1932	70	170	1	24.2215	1	67	2	0	1	0	0	0	0	0	0	0	0	0	无	0	无	0	0	0	无	0	0	0	0	0	0	0	0	0		0	0		1	0	0	无	无	0	0	0
419493		0	7/5/1932	70	168	1	24.8016	1	68	2	0	0	0	0	0	0	0	0	0	0	1	两周以前	0	无	3	0	1	CVA	0	0	0	0	0	0	0	0	0		0	0		1	0	0	无	无	0	0	0
553020	6	0	11/17/1932	70	169	1	24.5089	1	72	3	0	1	1	0	0	0	0	0	0	0	0	无	0	无	0	0	0	无	0	0	0	0	0	0	0	0	0		0	0		1	0	0	无	无	0	0	0
542478	6	0	4/9/1941	70	167	1	25.0995	3	63	2	0	1	0	0	0	0	0	0	0	0	1	两周以前	0	无	1	0	1	CVA	0	0	0	0	0	0	0	0	0		0	0		1	0	0	无	无	0	0	0
517521	1	0	11/11/1932	70	162	1	26.6728	3	71	3	0	0	0	0	0	0	0	0	0	0	0	无	0	无	0	0	0	无	0	0	0	0	0	0	0	0	0		0	1	>21天	2	0	0	无	无	0	0	0
557831	6	0	8/1/1941	70	160	1	27.3438	3	64	2	1	0	0	0	0	0	0	0	0	0	0	无	0	无	0	0	0	无	1	0	0	0	0	0	0	0	0		0	0		1	0	0	无	无	0	0	0
481404	1	0	11/16/1956	71	170	1	24.5675	1	46	1	0	1	1	0	0	0	0	0	0	0	0	无	0	无	0	1	1	无创测试	0	0	0	0	0	0	0	0	0		0	0		1	0	0	无	无	0	0	0
540418	6	0	7/11/1958	71	168	1	25.1559	3	46	1	0	1	1	0	0	0	0	0	0	0	0	无	0	无	1	0	0	无	1	0	0	0	0	0	0	0	1		0	1	>21天	2	0	0	无	无	0	0	0
493128	1	0	1/1/1959	71	169	1	24.8591	1	44	1	0	1	1	1	0	0	0	0	0	0	0	无	0	无	0	0	0	无	0	0	0	0	0	0	0	0	0		0	0		1	0	0	无	无	0	0	0
561902	6	0	10/3/1944	71	170	1	24.5675	1	61	2	0	0	0	0	0	0	0	0	0	0	0	无	0	无	0	0	0	无	1	0	0	0	0	0	0	0	0		0	1	>21天	2	0	0	无	无	0	0	0
524397	1	0	4/1/1933	71	166	1	25.7657	3	70	3	0	1	0	0	0	0	0	0	0	0	0	无	0	无	0	1	0	无	1	0	0	0	0	0	0	0	1		0	1	15天	3	0	0	无	无	0	0	0
408526	10	0	7/1/1930	71	169	1	24.8591	1	69	2	0	1	0	0	0	0	0	0	0	0	0	无	0	无	1	0	0	无	1	0	0	0	0	0	0	0	1		0	1	1～7天	3	0	0	无	无	0	0	0
554699	6	0	1/8/1937	71	168	1	25.1559	3	67	2	1	0	0	0	0	0	0	0	0	0	0	无	0	无	0	0	0	无	0	0	0	0	0	0	0	0	0		0	0		1	0	0	无	无	0	0	0
327000	1	0	3/7/1921	71	170	1	24.5675	1	80	4	0	0	0	0	0	0	0	0	0	0	0	无	0	无	0	0	0	无	0	0	0	0	0	0	0	0	0		0	1	8～21天	3	0	0	无	无	0	0	0
573345	0	0	10/25/1943	71.5	170	1	24.7405	1	62	2	0	0	0	0	0	0	0	0	0	0	0	无	0	无	0	0	0	无	0	0	0	0	0	0	0	0	0		0	1	>21天	2	0	0	无	无	0	0	0
492432	1	0	9/5/1968	72	170	1	24.9135	3	35	1	0	1	1	0	0	0	0	0	0	0	0	无	0	无	0	0	0	无	0	0	0	0	0	0	0	0	0		0	1	8～21天	3	0	0	无	无	0	0	0
403716	10	0	6/5/1955	72	170	1	24.9135	3	44	1	0	1	1	0	0	0	0	0	0	0	0	无	0	无	0	0	0	无	0	0	0	0	0	0	0	0	0		0	1	>21天	2	0	0	无	无	0	0	0
518799	1	0	7/16/1950	72	170	1	24.9135	3	53	1	0	0	0	0	0	0	0	0	0	0	0	无	0	无	0	0	0	无	0	0	0	0	0	0	0	0	0		0	1	>21天	2	0	0	无	无	0	0	0
582110	6	0	8/10/1952	72	172	1	24.3375	1	53	1	0	0	0	0	0	0	0	0	0	0	0	无	0	无	1	0	0	无	0	0	0	0	0	0	0	0	0		0	0		1	0	0	无	无	0	0	0
540077	1	0	9/9/1949	72	170	1	24.9135	3	55	1	0	1	0	0	0	0	0	0	0	0	0	无	0	无	0	0	0	无	1	0	0	0	0	0	0	0	1		0	0		1	0	0	无	无	0	0	0
490942	3	0	3/15/1948	72	169	1	25.2092	3	54	1	0	0	0	0	0	0	0	0	0	0	0	无	0	无	0	0	0	无	1	0	0	0	0	0	0	0	0		0	1	>21天	2	0	0	无	无	0	0	0
412538	1	0	1/1/1944	72	169	1	25.2092	3	55	1	0	1	0	0	0	0	0	0	0	0	0	无	0	无	0	0	0	无	0	0	0	0	0	0	0	0	0		0	1	6～24小	4	0	0	无	无	0	0	0
436657	2	0	12/8/1941	72	165	1	26.4463	3	59	1	0	0	0	0	0	0	0	0	0	0	0	无	0	无	0	0	0	无	0	0	0	0	0	0	0	0	0		0	0		1	0	0	无	无	0	0	0
497964	1	0	1/11/1942	72	164	1	26.7698	3	61	2	0	0	0	0	0	0	0	0	0	0	0	无	0	无	0	0	0	无	1	0	0	0	0	0	0	0	1		0	1	>21天	2	0	0	无	无	0	0	0
429330		0	2/24/1934	72	172	1	24.3375	1	66	2	0	0	0	0	0	0	0	0	0	0	0	无	0	无	0	0	0	无	1	0	0	0	0	0	0	0	1		0	1	>21天	2	0	0	无	无	0	0	0
432191		0	7/20/1934	72	167	1	25.8166	3	66	2	0	1	0	0	0	0	0	0	0	0	0	无	0	无	0	0	0	无	0	0	0	0	0	0	0	0	0		0	0		1	0	0	无	无	0	0	0
448405	1	0	2/18/1941	72	173	1	24.0569	1	60	2	0	1	0	0	0	0	0	0	0	0	0	无	0	无	0	0	0	无	0	0	0	0	0	0	0	0	0		0	1	1～7天	3	0	0	无	无	0	0	0
408163	1	0	3/10/1935	72	171	1	24.623	1	64	2	0	0	0	0	0	0	0	0	0	0	0	无	0	无	0	0	0	无	0	0	0	0	0	0	0	0	0		0	0		1	0	0	无	无	0	0	0
493338	1	0	9/11/1940	72	172	1	24.3375	1	63	2	0	1	0	0	0	0	0	0	0	0	0	无	0	无	0	0	0	无	1	0	0	0	0	0	0	0	1		0	1	>21天	2	0	0	无	无	0	0	0
492515	1	0	5/11/1933	72	170	1	24.9135	3	70	3	0	0	0	0	0	0	0	0	0	0	0	无	0	无	1	1	1	无创测试	1	0	0	0	0	0	0	0	1		0	1	>21天	2	0	0	无	无	0	0	0
448947	1	0	2/2/1933	72	169	1	25.2092	3	68	2	0	0	0	0	0	0	0	0	0	0	0	无	0	无	0	0	0	无	0	0	0	0	0	0	0	0	0		0	0		1	0	0	无	无	0	0	0
434919	1	0	7/15/1928	72	165	1	26.4463	3	72	3	0	0	0	0	0	0	0	0	0	0	0	无	0	无	0	0	0	无	1	0	0	0	0	0	0	0	1		0	1	>21天	2	0	0	无	无	0	0	0
520461	1	0	8/14/1933	72	170	1	24.9135	3	70	3	0	0	0	0	0	0	0	0	0	0	0	无	0	无	0	0	0	无	0	0	0	0	0	0	0	0	0		0	1	>21天	2	0	0	无	无	0	0	0
541625	10	0	2/18/1952	72.5	173	1	24.224	1	52	1	0	0	0	0	0	0	0	0	0	0	0	无	0	无	1	0	0	无	0	0	0	0	0	0	0	0	0		0	0		1	0	0	无	无	0	0	0
552575	6	0	8/15/1949	72.5	170	1	25.0865	3	56	1	0	1	0	1	0	0	0	0	0	0	0	无	0	无	0	0	0	无	0	0	0	0	0	0	0	0	0		0	0		1	0	0	无	无	0	0	0
576680	5	0	5/9/1958	73	165	1	26.8136	3	47	1	0	0	0	0	0	0	0	0	0	0	0	无	0	无	0	0	0	无	0	0	0	0	0	0	0	0	0		0	0		1	0	0	无	无	0	0	0
425357	10	0	6/6/1953	73	172	1	24.6755	1	47	1	0	1	1	0	0	0	0	0	0	0	0	无	0	无	0	0	0	无	0	0	0	0	0	0	0	0	0		0	1	>21天	2	0	0	无	无	1	1	0
441763	4	0	9/23/1954	73	170	1	25.2595	3	47	1	0	0	0	0	0	0	0	0	0	0	0	无	0	无	0	0	0	无	0	0	0	0	0	0	0	0	0		0	0		1	0	0	无	无	0	0	0
462728	1	0	3/26/1952	73	170	1	25.2595	3	50	1	0	1	1	0	0	0	0	0	0	0	0	无	0	无	0	0	0	无	0	0	0	0	0	0	0	0	0		0	1	15天	3	0	0	无	无	0	0	0
544172	6	0	1/2/1954	73	169	1	25.5593	3	50	1	0	1	0	0	0	0	0	0	0	0	0	无	0	无	0	0	0	无	1	0	0	0	0	0	0	0	0		0	1	1～7天	3	0	0	无	无	0	0	0
453343	1	0	8/15/1943	73	170	1	25.2595	3	58	1	0	0	0	0	0	0	0	0	0	0	0	无	0	无	0	0	0	无	0	0	0	0	0	0	0	0	0		0	0		1	0	0	无	无	0	0	0
496030	1	0	5/11/1949	73	168	1	25.8645	3	54	1	0	0	0	0	0	0	0	0	0	0	0	无	0	无	0	0	0	无	0	0	0	0	0	0	0	0	0		0	1	>21天	2	0	0	无	无	0	0	0
533121	5	0	2/22/1947	73	170	1	25.2595	3	57	1	0	0	0	0	0	0	0	0	0	0	0	无	0	无	1	0	0	无	0	0	0	0	0	0	0	0	0		0	0		1	0	0	无	无	0	0	0
533248	0	0	9/1/1946	73	165	1	26.8136	3	58	1	0	0	0	0	0	0	0	0	0	0	0	无	0	无	0	0	0	无	0	0	0	0	0	0	0	0	0		0	0		1	0	0	无	无	0	0	0
440234	1	0	9/14/1933	73	167	1	26.1752	3	68	2	0	0	0	0	0	0	0	0	0	0	0	无	0	无	0	0	0	无	0	0	0	0	0	0	0	0	0		0	1	6～24小	4	0	0	无	无	0	0	0
446764	1	0	1/22/1945	73	163	1	27.4756	3	56	1	0	1	1	0	0	0	0	0	0	0	0	无	0	无	0	0	0	无	0	0	0	0	0	0	0	0	0		0	0		1	0	0	无	无	0	0	0
464122	1	0	5/20/1936	73	172	1	24.6755	1	66	2	0	1	0	0	0	0	0	0	0	0	0	无	0	无	1	0	0	无	0	0	0	0	0	0	0	0	0		0	0		1	0	0	无	无	0	0	0
565841	6	0	5/29/1939	73	172	1	24.6755	1	66	2	0	0	0	0	0	0	0	0	0	0	0	无	0	无	0	0	1	RIND	0	0	0	0	0	0	0	0	0		0	0		1	0	0	无	无	0	0	0
533839	6	0	6/10/1937	73	173	1	24.3911	1	67	2	0	1	1	0	0	0	0	0	0	0	0	无	0	无	0	1	0	无	0	0	0	0	0	0	0	0	0		0	0		1	0	0	无	无	0	0	0
487704	5	0	3/15/1932	73	164	1	27.1416	3	70	3	0	0	0	0	0	0	0	0	0	0	0	无	0	无	0	0	0	无	1	1	1	0	0	0	0	0	0		0	1	1～7天	3	0	0	无	无	0	0	0
445498	1	0	2/27/1929	73	168	1	25.8645	3	73	3	0	0	0	0	0	0	0	0	0	0	0	无	0	无	0	1	1	无创测试	0	0	0	0	0	0	0	0	0		0	0		1	0	0	无	无	0	0	0
416539	1	0	1/22/1944	73.5	170	1	25.4325	3	55	1	0	1	1	1	0	0	0	0	0	0	0	无	0	无	0	0	0	无	1	0	0	0	0	0	0	0	1		0	1	6～24小	4	0	0	无	无	0	0	0
437907	1	0	7/15/1939	73.5	172	1	24.8445	1	61	2	0	1	1	1	0	0	0	0	0	0	0	无	0	无	0	0	0	无	0	0	0	0	0	0	0	0	0		0	0		1	0	0	无	无	0	0	0
530760	6	0	10/25/1945	73.5	170	1	25.4325	3	59	1	0	1	0	0	0	0	0	0	0	0	0	无	0	无	0	0	0	无	0	0	0	0	0	0	0	0	0		0	0		1	0	0	无	无	0	0	0
527063	0	0	3/25/1933	73.5	165	1	26.9972	3	71	3	0	1	0	0	0	0	0	0	0	0	0	无	0	无	1	1	0	无	1	0	0	0	0	0	0	0	1		0	1	>21天	2	0	0	无	无	0	0	0
358608		0	9/11/1959	74	172	1	25.0135	3	40	1	0	1	1	1	0	0	0	0	0	0	0	无	0	无	0	0	0	无	1	0	0	0	0	0	0	0	0		0	0		1	0	0	无	无	0	0	0
405223		0	11/13/1949	74	173	1	24.7252	1	50	1	0	1	0	1	0	0	0	0	0	0	0	无	0	无	0	0	0	无	0	0	0	0	0	0	0	0	0		0	1	6～24小	4	0	0	无	无	0	0	0
581397	0	0	11/15/1952	74	170	1	25.6055	3	53	1	0	0	0	0	0	0	0	1	0	0	0	无	0	无	0	0	0	无	0	0	0	0	0	0	0	0	0		0	0		1	0	0	无	无	0	0	0
503453	1	0	9/1/1953	74	172	1	25.0135	3	50	1	0	0	0	0	0	0	0	0	0	0	0	无	0	无	0	0	0	无	1	0	0	0	0	0	0	0	1		0	1	6～24小	4	0	0	无	无	0	0	0
491543	0	0	12/7/1949	74	165	1	27.1809	3	54	1	0	1	0	0	0	0	0	0	0	0	0	无	0	无	0	0	0	无	0	0	0	0	0	0	0	0	0		0	0		1	0	0	无	无	0	0	0
529641	6	0	1/11/1953	74	175	1	24.1633	1	51	1	0	1	1	0	0	0	0	0	0	0	0	无	0	无	0	0	0	无	0	0	0	0	0	0	0	0	0		0	1	>21天	2	0	0	无	无	0	0	0
548697	6	0	5/11/1954	74	174	1	24.4418	1	50	1	0	1	1	0	0	0	0	0	0	0	0	无	0	无	0	0	0	无	1	0	0	0	0	0	0	0	0		0	0		1	0	0	无	无	0	0	0
484721	1	0	6/13/1946	74	165	1	27.1809	3	56	1	0	1	0	0	0	0	0	0	0	0	0	无	0	无	0	0	0	无	0	0	0	0	0	0	0	0	0		0	1	>21天	2	0	0	无	无	0	0	0
459034	1	0	8/21/1945	74	170	1	25.6055	3	56	1	0	0	0	0	0	0	0	0	0	0	0	无	0	无	1	0	0	无	1	0	0	0	0	0	0	0	1		0	1	1～7天	3	0	0	无	无	0	0	0
456764	1	0	2/26/1947	74	174	1	24.4418	1	54	1	0	0	0	0	0	0	0	0	0	0	0	无	0	无	0	0	0	无	0	0	0	0	0	0	0	0	0		0	1	>21天	2	0	0	无	无	0	0	0
573386	0	0	8/25/1947	74	174	1	24.4418	1	58	1	0	1	0	0	0	0	0	0	0	0	0	无	0	无	0	0	0	无	0	0	0	0	0	0	0	0	0		0	0		1	0	0	无	无	0	0	0
420676	1	0	11/14/1941	74	172	1	25.0135	3	59	1	0	1	0	0	0	0	0	0	0	0	0	无	0	无	0	0	1	CVA	1	0	0	0	0	0	0	0	0		0	0		1	0	0	无	无	0	0	0
404961	10	0	4/24/1940	74	170	1	25.6055	3	59	1	0	1	0	0	0	0	0	0	0	0	0	无	0	无	0	0	0	无	1	0	0	0	0	0	0	0	1		0	1	6～24小	4	0	0	无	无	0	0	0
533581	6	0	7/1/1943	74	170	1	25.6055	3	61	2	0	0	0	0	0	0	0	0	0	0	0	无	0	无	0	0	0	无	0	0	0	0	0	0	0	0	0		0	0		1	0	0	无	无	0	0	0
571346	6	0	1/7/1943	74	170	1	25.6055	3	62	2	0	1	0	0	0	0	0	0	0	0	0	无	0	无	0	0	0	无	0	0	0	0	0	0	0	0	0		0	0		1	0	0	无	无	0	0	0
501698	1	0	3/3/1943	74	169	1	25.9095	3	60	2	0	0	0	1	0	0	0	0	0	0	0	无	0	无	0	0	0	无	1	0	0	0	0	0	0	0	1		0	1	>21天	2	0	0	无	无	0	0	0
569664	0	0	12/22/1938	74	163	1	27.852	3	67	2	0	1	1	0	0	0	0	0	0	0	0	无	0	无	1	0	0	无	0	0	0	0	0	0	0	0	0		0	0		1	0	0	无	无	0	0	0
528158	0	0	12/8/1945	74	174	1	24.4418	1	59	1	0	1	0	0	0	0	0	0	0	0	0	无	0	无	0	0	0	无	0	0	0	0	0	0	0	0	0		0	0		1	0	0	无	无	0	0	0
581762	6	0	5/6/1938	74	168	1	26.2188	3	67	2	0	1	1	0	0	0	0	0	0	0	0	无	0	无	0	1	0	无	0	0	0	0	0	0	0	0	0		0	1	>21天	2	0	0	无	无	0	0	0
476519	1	0	8/5/1938	74	168	1	26.2188	3	64	2	0	1	0	0	0	0	0	0	0	0	0	无	0	无	0	0	0	无	0	0	0	0	0	0	0	0	0		0	1	<=6小时	5	0	0	无	无	0	0	0
530833	0	0	3/2/1937	74	170	1	25.6055	3	67	2	0	0	0	0	0	0	0	0	0	0	0	无	0	无	0	0	0	无	0	0	0	0	0	0	0	0	0		0	1	>21天	2	0	0	无	无	0	0	0
494662	1	0	3/12/1938	74	175	1	24.1633	1	65	2	0	0	0	0	0	0	0	0	0	0	0	无	0	无	0	0	0	无	1	0	0	0	0	0	0	0	0		0	1	>21天	2	0	0	无	无	0	0	0
532070	6	0	12/13/1932	74	170	1	25.6055	3	72	3	0	0	0	0	0	0	0	0	0	0	0	无	0	无	0	0	1	CVA	1	0	0	0	0	0	0	0	1		0	1	>21天	2	0	0	无	无	0	0	0
449683	1	0	8/15/1929	74	175	1	24.1633	1	72	3	0	0	0	0	0	0	0	0	0	0	0	无	0	无	0	0	0	无	0	0	0	0	0	0	0	0	0		0	1	>21天	2	0	0	无	无	0	0	0
476871	0	0	7/24/1933	74	172	1	25.0135	3	69	2	0	1	0	0	0	0	0	0	0	0	0	无	0	无	0	0	0	无	0	0	0	0	0	0	0	0	0		0	1	8～21天	3	0	0	无	无	0	0	0
401363	0	0	1/13/1931	74.5	170	1	25.7785	3	68	2	0	1	0	0	0	0	0	0	0	0	0	无	0	无	0	0	0	无	0	0	0	0	0	0	0	0	0		0	0		1	0	0	无	无	0	0	0
419604		0	4/2/1970	75	170	1	25.9516	3	30	1	0	1	1	0	0	0	0	0	0	0	0	无	0	无	0	0	0	无	0	0	0	0	0	0	0	0	0		0	1	15天	3	0	0	无	无	0	0	0
500001	1	0	4/11/1964	75	170	1	25.9516	3	39	1	0	0	0	0	0	0	0	0	0	0	0	无	0	无	0	0	0	无	0	0	0	0	0	0	0	0	0		0	1	>21天	2	0	0	无	无	0	0	0
427772		0	1/28/1963	75	170	1	25.9516	3	37	1	0	1	0	0	0	0	0	0	0	0	0	无	0	无	0	0	0	无	0	0	0	0	0	0	0	0	0		0	0		1	0	0	无	无	0	0	0
467166	1	0	10/2/1953	75	173	1	25.0593	3	49	1	0	0	0	0	0	0	0	0	0	0	0	无	0	无	0	0	0	无	0	0	0	0	0	0	0	0	0		0	1	6～24小	4	0	0	无	无	0	0	0
568276	0	0	9/27/1961	75	172	1	25.3515	3	44	1	0	1	0	0	0	0	0	0	0	0	0	无	0	无	1	0	0	无	0	0	0	0	0	0	0	0	0		0	0		1	0	0	无	无	0	0	0
582105	0	0	2/3/1954	75	176	1	24.2123	1	51	1	0	1	0	0	0	0	0	0	0	0	0	无	0	无	0	1	0	无	1	0	0	0	0	0	0	0	0		0	0		1	0	0	无	无	0	0	0
572571	0	0	9/4/1957	75	172	1	25.3515	3	48	1	0	0	0	0	0	0	0	0	0	0	0	无	0	无	0	0	0	无	0	0	0	0	0	0	0	0	0		0	0		1	0	0	无	无	0	0	0
427801	0	0	2/1/1952	75	172	1	25.3515	3	48	1	0	1	0	0	0	0	0	0	0	0	0	无	0	无	0	0	0	无	0	0	0	0	0	0	0	0	0		0	0		1	0	0	无	无	0	0	0
402698		0	11/15/1956	75	170	1	25.9516	3	43	1	0	0	0	0	0	0	0	0	0	0	0	无	0	无	0	0	0	无	1	0	0	0	0	0	0	0	1		0	1	>21天	2	0	0	无	无	0	0	0
474566	1	0	11/27/1961	75	176	1	24.2123	1	41	1	0	1	0	0	0	0	0	0	0	0	0	无	0	无	0	0	0	无	0	0	0	0	0	0	0	0	0		0	1	>21天	2	0	0	无	无	0	0	0
439785	10	0	11/25/1949	75	165	1	27.5482	3	52	1	0	1	1	0	0	0	0	0	0	0	0	无	0	无	0	0	0	无	0	0	0	0	0	0	0	0	0		0	1	>21天	2	0	0	无	无	0	0	0
461837	1	0	8/20/1960	75	172	1	25.3515	3	42	1	0	1	0	0	0	0	0	0	0	0	0	无	0	无	0	0	0	无	1	0	0	0	0	0	0	0	1		0	1	>21天	2	0	0	无	无	0	0	0
433197	10	0	1/1/1950	75	175	1	24.4898	1	50	1	0	0	0	0	0	0	0	0	0	0	0	无	0	无	0	0	0	无	0	0	0	0	0	0	0	0	0		0	0		1	0	0	无	无	0	0	0
483619	1	0	7/1/1955	75	172	1	25.3515	3	47	1	0	1	1	0	0	0	0	0	0	0	0	无	0	无	0	0	0	无	0	0	0	0	0	0	0	0	0		0	1	>21天	2	0	0	无	无	0	0	0
428395	10	0	5/1/1945	75	173	1	25.0593	3	55	1	0	1	1	0	0	0	0	0	0	0	0	无	0	无	0	0	0	无	0	0	0	0	0	0	0	0	0		0	1	6～24小	4	0	0	无	无	0	0	0
489152	1	0	3/7/1949	75	175	1	24.4898	1	53	1	0	0	0	0	0	0	0	0	0	0	0	无	0	无	1	0	0	无	0	0	0	0	0	0	0	0	0		0	1	>21天	2	0	0	无	无	0	0	0
519238	1	0	12/10/1946	75	167	1	26.8923	3	57	1	0	0	0	0	0	0	0	0	0	0	0	无	0	无	1	0	0	无	0	0	0	0	0	0	0	0	0		0	1	>21天	2	0	0	无	无	0	0	0
462478	10	0	6/27/1944	75	175	1	24.4898	1	58	1	0	1	0	0	0	0	0	0	0	0	0	无	0	无	0	0	0	无	0	0	0	0	0	0	0	0	0		0	1	>21天	2	0	0	无	无	0	0	0
424949		0	12/11/1944	75	169	1	26.2596	3	56	1	0	1	0	0	0	0	0	0	0	0	0	无	0	无	0	1	0	无	0	0	0	0	0	0	0	0	0		0	1	>21天	2	0	0	无	无	0	0	0
441339	1	0	7/10/1941	75	174	1	24.7721	1	60	2	0	0	0	0	0	0	0	0	0	0	0	无	0	无	0	0	0	无	0	0	0	0	0	0	0	0	0		0	0		1	0	0	无	无	0	0	0
416569		0	9/30/1941	75	170	1	25.9516	3	58	1	0	1	0	0	0	0	0	0	0	0	0	无	0	无	0	0	0	无	0	0	0	0	0	0	0	0	0		0	0		1	0	0	无	无	0	0	0
513754	1	0	3/10/1952	75	169	1	26.2596	3	51	1	0	1	0	0	0	0	0	0	0	0	0	无	0	无	0	0	0	无	0	0	0	0	0	0	0	0	0		0	0		1	0	0	无	无	0	0	0
435945	0	0	7/1/1948	75	175	1	24.4898	1	52	1	0	1	1	0	0	0	0	0	0	0	0	无	0	无	0	0	0	无	0	0	0	0	0	0	0	0	0		0	0		1	0	0	无	无	0	0	0
547121	6	0	12/7/1945	75	170	1	25.9516	3	59	1	0	1	1	0	0	0	0	0	0	0	0	无	0	无	0	0	0	无	0	0	0	0	0	0	0	0	0		0	0		1	0	0	无	无	0	0	0
487976	1	0	10/26/1944	75	170	1	25.9516	3	58	1	0	1	1	0	0	0	0	0	0	0	0	无	0	无	0	0	0	无	0	0	0	0	0	0	0	0	0		0	0		1	0	0	无	无	0	0	0
397428	0	0	8/14/1940	75	172	1	25.3515	3	59	1	0	0	0	0	0	0	0	0	0	0	0	无	0	无	0	0	0	无	0	0	0	0	0	0	0	0	0		0	1	6～24小	4	0	0	无	无	0	0	0
439803	1	0	11/30/1944	75	170	1	25.9516	3	59	1	0	1	0	0	0	0	0	0	0	0	0	无	0	无	0	0	0	无	1	0	0	0	0	0	0	0	0		0	1	6～24小	4	0	0	无	无	0	0	0
498024	1	0	6/25/1942	75	175	1	24.4898	1	61	2	0	0	0	0	0	0	0	0	0	0	0	无	0	无	0	0	0	无	0	0	0	0	0	0	0	0	0		0	1	>21天	2	0	0	无	无	0	0	0
563252	6	0	5/25/1944	75	166	1	27.2173	3	61	2	0	1	1	0	0	0	0	0	0	0	0	无	0	无	0	0	0	无	0	0	0	0	0	0	0	0	0		0	1	>21天	2	0	0	无	无	0	0	0
554578	0	0	7/27/1943	75	165	1	27.5482	3	61	2	0	0	0	0	0	0	0	0	0	0	0	无	0	无	0	0	0	无	0	0	0	0	0	0	0	0	0		0	0		1	0	0	无	无	0	0	0
529230	6	0	11/5/1942	75	172	1	25.3515	3	62	2	0	1	0	0	0	0	0	0	0	0	0	无	0	无	1	0	0	无	0	0	0	0	0	0	0	0	0		0	1	>21天	2	0	0	无	无	0	0	0
421160	10	0	12/1/1936	75	175	1	24.4898	1	64	2	0	1	0	0	0	0	0	0	0	0	0	无	0	无	1	0	0	无	0	0	0	0	0	0	0	0	0		0	0		1	0	0	无	无	0	0	0
412791	1	0	6/7/1935	75	168	1	26.5731	3	64	2	0	0	0	0	0	0	0	0	0	0	0	无	0	无	0	0	0	无	1	0	0	0	0	0	0	0	1		0	1	<=6小时	5	0	0	无	无	0	0	0
433257	1	0	5/14/1938	75	170	1	25.9516	3	62	2	0	1	0	0	0	0	0	0	0	0	0	无	0	无	0	0	0	无	0	0	0	0	0	0	0	0	0		0	1	>21天	2	0	0	无	无	0	0	0
579900	6	0	1/1/1939	75	175	1	24.4898	1	66	2	0	1	0	0	0	0	0	0	0	0	0	无	0	无	0	0	0	无	0	0	0	0	0	0	0	0	0		0	0		1	0	0	无	无	0	0	0
464817	1	0	9/9/1939	75	170	1	25.9516	3	63	2	0	1	1	0	0	0	0	0	0	0	0	无	0	无	0	0	0	无	1	0	0	0	0	0	0	0	1		0	1	>21天	2	0	0	无	无	0	0	0
514197	1	0	2/11/1939	75	170	1	25.9516	3	64	2	0	1	1	0	0	0	0	0	0	0	0	无	0	无	0	0	0	无	0	0	0	0	0	0	0	0	0		0	1	6～24小	4	0	0	无	无	0	0	0
519857	1	0	1/8/1936	75	170	1	25.9516	3	67	2	0	1	0	0	0	0	0	0	0	0	0	无	0	无	0	0	0	无	0	0	0	0	0	0	0	0	0		0	1	>21天	2	0	0	无	无	0	0	0
446209	1	0	8/1/1936	75	168	1	26.5731	3	65	2	0	0	0	0	0	0	0	0	0	0	0	无	0	无	0	0	0	无	0	0	0	0	0	0	0	0	0		0	0		1	0	0	无	无	0	0	0
547154	6	0	5/19/1940	75	167	1	26.8923	3	64	2	1	0	0	0	0	0	0	0	0	0	0	无	0	无	0	0	0	无	0	0	0	0	0	0	0	0	0		0	0		1	0	0	无	无	0	0	0
540707		0	8/10/1945	75	165	1	27.5482	3	59	1	0	1	0	0	0	0	0	0	0	0	0	无	0	无	0	0	0	无	0	0	0	0	0	0	0	0	0		0	1	6～24小	4	0	0	无	无	0	0	0
521063	1	0	8/1/1934	75	174	1	24.7721	1	69	2	0	1	1	0	0	0	0	0	0	0	0	无	0	无	0	0	0	无	0	0	0	0	0	0	0	0	0		0	1	8～21天	3	0	0	无	无	0	0	0
560127	6	0	7/7/1935	75	170	1	25.9516	3	70	3	0	1	0	0	0	0	0	0	0	0	1	两周以前	0	无	0	0	0	无	0	0	0	0	0	0	0	0	0		0	1	1～7天	3	0	0	无	无	0	0	0
416653	7	0	1/2/1926	75	176	1	24.2123	1	73	3	0	1	0	0	0	0	0	0	0	0	0	无	0	无	2	0	0	无	1	0	0	0	0	0	0	0	0		0	1	<=6小时	5	0	0	无	无	0	0	0
438885	1	0	12/23/1951	75.5	166	1	27.3988	3	50	1	0	0	0	0	0	0	0	0	0	0	0	无	0	无	0	0	0	无	1	0	0	0	0	0	0	0	1		0	1	<=6小时	5	0	0	无	无	0	0	0
438698	0	0	12/28/1945	75.5	165	1	27.7319	3	56	1	0	0	0	1	0	0	0	0	0	0	0	无	0	无	0	0	0	无	0	0	0	0	0	0	0	0	0		0	0		1	0	0	无	无	0	0	0
552188	6	0	5/11/1965	76	170	1	26.2976	3	39	1	0	1	1	0	0	0	0	0	0	0	0	无	0	无	0	0	0	无	1	0	0	0	0	0	0	0	1		0	1	>21天	2	0	0	无	无	0	0	0
556750	6	0	12/27/1958	76	175	1	24.8163	1	47	1	0	1	1	1	0	0	0	0	0	0	0	无	0	无	0	0	0	无	0	0	0	0	0	0	0	0	0		0	1	>21天	2	0	0	无	无	0	0	0
438826	8	0	9/15/1952	76	171	1	25.9909	3	49	1	0	1	1	0	0	0	0	0	0	0	0	无	0	无	0	0	0	无	0	0	0	0	0	0	0	0	0		0	1	<=6小时	5	0	0	无	无	0	0	0
538889	6	0	7/1/1957	76	176	1	24.5351	1	47	1	0	1	1	1	0	0	0	0	0	0	0	无	0	无	0	1	0	无	0	0	0	0	0	0	0	0	0		0	0		1	1	0	无	无	0	0	0
552704	5	0	11/2/1954	76	170	1	26.2976	3	50	1	0	1	1	1	0	0	0	0	0	0	0	无	0	无	0	1	0	无	0	0	0	0	0	0	0	0	0		0	0		1	0	0	无	无	0	0	0
320806	10	0	10/6/1945	76	170	1	26.2976	3	55	1	0	1	1	0	0	0	0	0	0	0	0	无	0	无	1	0	0	无	0	0	0	0	0	0	0	0	0		0	1	6～24小	4	0	0	无	无	0	0	0
556389	6	0	11/24/1952	76	174	1	25.1024	3	53	1	0	1	0	0	0	0	0	0	0	0	0	无	0	无	0	1	1	无创测试	1	0	0	0	0	0	0	0	0		0	1	>21天	2	0	0	无	无	0	0	0
401456	10	0	7/4/1940	76	170	1	26.2976	3	59	1	0	1	1	0	0	0	0	0	0	0	0	无	0	无	0	0	0	无	1	0	0	0	0	0	0	0	1		0	1	6～24小	4	0	0	无	无	0	0	0
552812	6	0	12/6/1950	76	168	1	26.9274	3	54	1	0	1	0	0	0	0	0	0	0	0	0	无	0	无	0	0	0	无	0	0	0	0	0	0	0	0	0		0	0		1	0	0	无	无	0	0	0
404291		0	12/25/1942	76	170	1	26.2976	3	57	1	0	1	0	0	0	0	0	0	0	0	0	无	0	无	1	0	0	无	0	0	0	0	0	0	0	0	0		0	1	>21天	2	0	0	无	无	0	0	0
458733	1	0	10/15/1941	76	174	1	25.1024	3	60	2	0	0	0	0	0	0	0	0	0	0	0	无	0	无	0	0	0	无	0	0	0	0	0	0	0	0	0		0	0		1	0	0	无	无	0	0	0
428234	1	0	8/4/1942	76	170	1	26.2976	3	58	1	0	1	1	0	0	0	0	0	0	0	0	无	0	无	0	0	0	无	1	0	0	0	0	0	0	0	0		0	0		1	0	0	无	无	0	0	0
474106	1	0	9/8/1939	76	172	1	25.6896	3	63	2	0	0	0	0	0	0	0	0	0	0	0	无	0	无	0	0	0	无	1	0	0	0	0	0	0	0	1		0	1	>21天	2	0	0	无	无	0	0	0
447033	6	0	8/19/1940	76	175	1	24.8163	1	64	2	0	1	1	0	0	0	0	0	0	0	0	无	0	无	1	1	0	无	0	0	0	0	0	0	0	0	0		0	0		1	0	0	无	无	0	0	0
570200	8	0	2/26/1940	76	176	1	24.5351	1	65	2	0	0	0	0	0	0	0	0	0	0	0	无	0	无	0	0	0	无	1	0	0	0	0	0	0	0	1		0	1	>21天	2	0	0	无	无	0	0	0
522214	1	0	10/15/1941	76	166	1	27.5802	3	62	2	0	1	1	0	0	0	0	0	0	0	0	无	0	无	0	0	0	无	0	0	0	0	0	0	0	0	0		0	0		1	0	0	无	无	0	0	0
413479	10	0	1/6/1930	76	168	1	26.9274	3	69	2	0	0	0	0	0	0	0	0	0	0	0	无	0	无	0	0	0	无	0	0	0	0	0	0	0	0	0		0	1	>21天	2	0	0	无	无	0	0	0
554651	6	0	2/14/1937	76	172	1	25.6896	3	67	2	0	1	0	0	0	0	0	0	0	0	0	无	0	无	1	0	0	无	0	0	0	0	0	0	0	0	0		0	0		1	0	0	无	无	0	0	0
480862	0	0	3/1/1932	76	176	1	24.5351	1	70	3	0	1	0	0	0	0	0	0	0	0	0	无	0	无	0	0	0	无	0	0	0	0	0	0	0	0	0		0	1	>21天	2	0	0	无	无	0	0	0
489273	0	0	8/16/1929	76	177	1	24.2587	1	73	3	0	1	0	0	0	0	0	0	0	0	0	无	0	无	1	0	0	无	0	0	0	0	0	0	0	0	0		0	1	<=6小时	5	1	0	无	无	0	0	0
568845	6	0	11/20/1965	77	170	1	26.6436	3	40	1	0	1	1	0	0	0	0	0	0	0	0	无	0	无	0	0	0	无	0	0	0	0	0	0	0	0	0		0	0		1	0	0	无	无	0	0	0
477912	1	0	8/10/1959	77	170	1	26.6436	3	43	1	0	0	0	0	0	0	0	0	0	0	0	无	0	无	0	0	0	无	0	0	0	0	0	0	0	0	0		0	1	>21天	2	0	0	无	无	0	0	0
561770	6	0	3/27/1960	77	176	1	24.858	1	45	1	0	1	1	0	0	0	0	0	0	0	0	无	0	无	0	0	0	无	0	0	0	0	0	0	0	0	0		0	0		1	0	0	无	无	0	0	0
489130	0	0	6/3/1953	77	175	1	25.1429	3	49	1	0	1	0	0	0	0	0	0	0	0	0	无	0	无	0	0	0	无	0	0	0	0	0	0	0	0	0		0	0		1	0	0	无	无	0	0	0
496126	1	0	1/1/1946	77	170	1	26.6436	3	57	1	0	1	1	0	0	0	0	0	0	0	0	无	0	无	1	0	0	无	0	0	0	0	0	0	0	0	0		0	0		1	0	0	无	无	0	0	0
293915	1	0	2/6/1947	77	175	1	25.1429	3	54	1	0	1	1	0	0	0	0	0	0	0	0	无	0	无	0	0	0	无	0	0	0	0	0	0	0	0	0		0	1	>21天	2	0	0	无	无	0	0	0
564783	6	0	11/5/1954	77	168	1	27.2817	3	51	1	0	0	0	0	0	0	0	0	0	0	0	无	0	无	0	0	0	无	1	0	0	0	0	0	0	0	0		0	1	>21天	2	0	0	无	无	0	0	0
534286	0	0	1/11/1941	77	171	1	26.3329	3	63	2	0	0	0	0	0	0	0	0	0	0	0	无	0	无	0	0	0	无	0	0	0	0	0	0	0	0	0		0	1	>21天	2	0	0	无	无	0	0	0
522818	0	0	4/11/1945	77	172	1	26.0276	3	59	1	0	1	0	0	0	0	0	0	0	0	1	两周以前	0	无	0	0	0	无	1	0	0	0	0	0	0	0	0		0	1	6～24小	4	0	0	无	无	0	0	0
437856	10	0	3/20/1934	77	176	1	24.858	1	67	2	0	0	0	0	0	0	0	0	0	0	0	无	0	无	0	0	0	无	0	0	0	0	0	0	0	0	0		0	1	>21天	2	0	0	无	无	0	0	0
555332		0	5/1/1958	77	170	1	26.6436	3	60	2	0	0	0	0	0	0	0	0	0	0	1	两周以前	0	无	0	0	0	无	0	0	0	0	0	0	0	0	0		0	0		1	0	0	无	无	0	0	0
414370	10	0	6/1/1935	77	175	1	25.1429	3	64	2	0	0	0	0	0	0	0	0	0	0	0	无	0	无	1	0	0	无	1	0	0	0	0	0	0	0	1		0	1	6～24小	4	0	0	无	无	0	0	0
486781	5	0	4/18/1933	77	175	1	25.1429	3	69	2	0	0	0	0	0	0	0	0	0	0	0	无	0	无	0	0	0	无	0	0	0	0	0	0	0	0	0		0	0		1	0	0	无	无	0	0	0
561963	6	0	9/20/1932	77	167	1	27.6095	3	73	3	0	1	0	0	0	0	0	0	0	0	0	无	0	无	0	0	0	无	0	0	0	0	0	0	0	0	0		0	1	<=6小时	5	0	0	无	无	0	0	0
529469	10	0	1/23/1951	77.5	172	1	26.1966	3	53	1	0	1	0	0	0	0	0	0	0	0	0	无	0	无	0	0	0	无	0	0	0	0	0	0	0	0	0		0	0		1	0	0	无	无	0	0	0
530363	5	0	3/24/1963	78	179	1	24.3438	1	41	1	0	1	1	0	0	0	0	0	0	0	0	无	0	无	0	0	0	无	0	0	0	0	0	0	0	0	0		0	1	>21天	2	0	0	无	无	0	0	0
413455	10	0	5/20/1956	78	175	1	25.4694	3	43	1	0	1	1	0	0	0	0	0	0	0	0	无	0	无	0	0	0	无	0	0	0	0	0	0	0	0	0		0	0		1	0	0	无	无	0	0	0
401584		0	2/4/1955	78	172	1	26.3656	3	44	1	0	1	1	0	0	0	0	0	0	0	0	无	0	无	0	0	0	无	1	0	0	0	0	0	0	0	0		0	1	>21天	2	0	0	无	无	0	0	0
537454	6	0	11/2/1954	78	173	1	26.0617	3	50	1	0	0	0	0	0	0	0	0	0	0	0	无	0	无	0	0	0	无	0	0	0	0	0	0	0	0	0		0	0		1	0	0	无	无	0	0	0
475900	4	0	10/21/1953	78	174	1	25.763	3	49	1	0	1	0	0	0	0	0	0	0	0	0	无	0	无	0	0	0	无	1	0	0	0	0	0	0	0	1		0	1	6～24小	4	1	0	无	无	0	0	0
490458	0	0	9/14/1955	78	167	1	27.968	3	48	1	0	0	0	0	0	0	0	0	0	0	0	无	0	无	0	0	0	无	0	0	0	0	0	0	0	0	0		0	0		1	0	0	无	无	0	0	0
550096	6	0	8/26/1949	78	170	1	26.9896	3	55	1	0	1	1	0	0	0	0	0	0	0	0	无	0	无	0	0	0	无	0	0	0	0	0	0	0	0	0		0	0		1	0	0	无	无	0	0	0
447660	0	0	7/15/1944	78	171	1	26.6749	3	57	1	0	1	1	0	0	0	0	0	0	0	0	无	0	无	0	0	0	无	0	0	0	0	0	0	0	0	0		0	0		1	0	0	无	无	0	0	0
417788		0	10/30/1941	78	176	1	25.1808	3	59	1	0	1	1	0	0	0	0	0	0	0	0	无	0	无	0	0	0	无	0	0	0	0	0	0	0	0	0		0	1	<=6小时	5	0	0	无	无	0	0	0
557475	0	0	1/13/1944	78	173	1	26.0617	3	61	2	0	1	0	0	0	0	0	0	0	0	0	无	0	无	0	0	0	无	0	0	0	0	0	0	0	0	0		0	1	>21天	2	0	0	无	无	0	0	0
536410	6	0	12/9/1944	78	170	1	26.9896	3	60	2	0	1	0	0	0	0	0	0	0	0	0	无	0	无	1	0	0	无	0	0	0	0	0	0	0	0	0		0	0		1	0	0	无	无	0	0	0
521230	1	0	7/4/1944	78	176	1	25.1808	3	59	1	0	1	0	0	0	0	0	0	0	0	0	无	0	无	1	0	0	无	0	0	0	0	0	0	0	0	0		0	1	<=6小时	5	0	0	无	无	0	0	0
515782	1	0	7/1/1937	78	174	1	25.763	3	66	2	0	1	0	0	0	0	0	0	0	0	0	无	0	无	1	0	0	无	0	0	0	0	0	0	0	0	0		0	1	>21天	2	0	0	无	无	0	0	0
410638		0	10/26/1930	78	168	1	27.6361	3	69	2	0	0	0	0	0	0	0	0	0	0	0	无	0	无	0	0	0	无	0	0	0	0	0	0	0	0	0		0	1	>21天	2	0	0	无	无	0	0	0
525513	1	0	9/7/1935	78	172	1	26.3656	3	68	2	0	1	0	0	0	0	0	0	0	0	0	无	0	无	0	0	0	无	0	0	0	0	0	0	0	0	0		0	1	6～24小	4	0	0	无	无	0	0	0
557130	0	0	3/21/1934	78	180	1	24.0741	1	71	3	0	1	0	0	0	0	0	0	0	0	0	无	0	无	0	0	0	无	0	0	0	0	0	0	0	0	0		0	1	>21天	2	0	0	无	无	0	0	0
520602	1	0	2/2/1925	78	175	1	25.4694	3	78	3	0	0	0	0	0	0	0	0	0	0	1	两周以前	0	无	0	0	1	CVA	0	0	0	0	0	0	0	0	0		0	0		1	0	0	无	无	0	0	0
442125	5	0	2/15/1949	78.5	175	1	25.6327	3	52	1	0	1	0	0	0	0	0	0	0	0	0	无	0	无	0	0	0	无	0	0	0	0	0	0	0	0	0		0	0		1	0	0	无	无	0	0	0
461484	1	0	6/23/1949	78.5	176	1	25.3422	3	52	1	0	1	1	0	0	0	0	0	0	0	0	无	0	无	0	0	0	无	0	0	0	0	0	0	0	0	0		0	1	>21天	2	0	0	无	无	0	0	0
435073	0	0	7/23/1961	79	179	1	24.6559	1	39	1	0	0	0	0	0	0	0	0	0	0	0	无	0	无	0	0	0	无	1	0	0	0	0	0	0	0	1		0	1	>21天	2	0	0	无	无	0	0	0
582553	0	0	1/24/1952	79	178	1	24.9337	3	53	1	0	1	0	0	0	0	0	0	0	0	0	无	0	无	0	0	0	无	0	0	0	0	0	0	0	0	0		0	0		1	0	0	无	无	0	0	0
521529	1	0	10/13/1950	79	170	1	27.3356	3	53	1	0	1	1	0	0	0	0	0	0	0	0	无	0	无	0	0	0	无	0	0	0	0	0	0	0	0	0		0	1	>21天	2	0	0	无	无	0	0	0
302203	1	0	5/1/1951	79	169	1	27.6601	3	51	1	0	1	1	0	0	0	0	0	0	0	0	无	0	无	0	0	0	无	0	0	0	0	0	0	0	0	0		0	1	>21天	2	0	0	无	无	0	0	0
419037		0	4/6/1936	79	174	1	26.0933	3	64	2	0	0	0	0	0	0	0	0	0	0	0	无	0	无	1	0	0	无	0	0	0	0	0	0	0	0	0		0	0		1	0	0	无	无	0	0	0
540543	6	0	5/20/1942	79	169	1	27.6601	3	62	2	0	1	1	0	0	0	0	0	0	0	0	无	0	无	1	0	0	无	0	0	0	0	0	0	0	0	0		0	0		1	0	0	无	无	0	0	0
401748	10	0	7/15/1930	79	168	1	27.9904	3	69	2	0	0	0	0	0	0	0	0	0	0	0	无	0	无	0	0	0	无	0	0	0	0	0	0	0	0	0		0	0		1	0	0	无	无	0	0	0
445456	1	0	7/17/1939	79	180	1	24.3827	1	62	2	0	0	0	1	0	0	0	0	0	0	0	无	0	无	1	0	0	无	1	0	0	0	0	0	0	0	0		0	1	>21天	2	0	0	无	无	0	0	0
467065	1	0	3/5/1937	79	173	1	26.3958	3	65	2	0	0	0	0	0	0	0	0	0	0	0	无	0	无	0	0	0	无	0	0	0	0	0	0	0	0	0		0	1	>21天	2	0	0	无	无	0	0	0
544404	6	0	3/26/1934	79	175	1	25.7959	3	70	3	0	1	0	0	0	0	0	0	0	0	0	无	0	无	0	0	0	无	0	0	0	0	0	0	0	0	0		0	1	8～21天	3	0	0	无	无	0	0	0
460308	2	0	12/6/1929	79	174	1	26.0933	3	72	3	0	1	0	0	0	0	0	0	0	0	0	无	0	无	0	0	0	无	1	0	0	0	0	0	0	0	1		0	1	>21天	2	0	0	无	无	0	0	0
572535		0	11/16/1931	79	170	1	27.3356	3	74	3	1	0	0	0	0	0	0	0	0	0	0	无	0	无	0	0	0	无	0	0	0	0	0	0	0	0	0		0	1	6～24小	4	0	0	无	无	0	0	0
403576		0	2/21/1965	80	175	1	26.1224	3	34	1	0	1	0	0	0	0	0	0	0	0	0	无	0	无	0	0	0	无	0	0	0	0	0	0	0	0	0		0	1	1～7天	3	0	0	无	无	0	0	0
544670	6	0	11/16/1960	80	174	1	26.4236	3	44	1	0	1	1	1	0	0	0	0	0	0	0	无	0	无	0	0	0	无	0	0	0	0	0	0	0	0	0		0	1	<=6小时	5	0	0	无	无	0	0	0
488691	1	0	1/10/1958	80	178	1	25.2493	3	44	1	0	1	0	0	0	0	0	0	0	0	0	无	0	无	0	0	0	无	1	0	0	0	0	0	0	0	1		0	1	>21天	2	0	0	无	无	0	0	0
545082	0	0	9/14/1956	80	172	1	27.0416	3	49	1	0	1	0	0	0	0	0	0	0	0	0	无	0	无	0	0	0	无	1	0	0	0	0	0	0	0	0		0	0		1	0	0	无	无	0	0	0
513778	5	0	6/7/1956	80	170	1	27.6817	3	47	1	0	1	0	0	0	0	0	0	0	0	0	无	0	无	0	0	0	无	0	0	0	0	0	0	0	0	0		0	1	>21天	2	0	0	无	无	0	0	0
435683	10	0	3/8/1948	80	176	1	25.8264	3	52	1	0	1	1	0	0	0	0	0	0	0	0	无	0	无	0	0	0	无	0	0	0	0	0	0	0	0	0		0	1	15天	3	0	0	无	无	0	0	0
531934	6	0	2/7/1960	80	170	1	27.6817	3	44	1	0	1	1	0	0	0	0	0	0	0	0	无	0	无	0	0	0	无	0	0	0	0	0	0	0	0	0		0	1	>21天	2	0	0	无	无	0	0	0
489745	1	0	10/25/1952	80	180	1	24.6914	1	50	1	0	0	0	0	0	0	0	0	0	0	0	无	0	无	0	0	0	无	0	0	0	0	0	0	0	0	0		0	0		1	0	0	无	无	0	0	0
473358	1	0	2/1/1948	80	170	1	27.6817	3	54	1	0	1	1	0	0	0	0	0	0	0	0	无	0	无	0	0	0	无	0	0	0	0	0	0	0	0	0		0	0		1	0	0	无	无	0	0	0
455376	0	0	11/25/1952	80	177	1	25.5354	3	49	1	0	1	0	0	0	0	0	0	0	0	0	无	0	无	0	0	0	无	0	0	0	0	0	0	0	0	0		0	1	6～24小	4	0	0	无	无	0	0	0
542365	6	0	9/17/1952	80	178	1	25.2493	3	52	1	0	1	1	0	0	0	0	0	0	0	0	无	0	无	0	0	0	无	1	0	0	0	0	0	0	0	1		0	1	>21天	2	0	0	无	无	0	0	0
508941	1	0	2/26/1947	80	176	1	25.8264	3	56	1	0	1	0	0	0	0	0	0	0	0	0	无	0	无	0	0	0	无	0	0	0	0	0	0	0	0	0		0	1	>21天	2	0	0	无	无	0	0	0
547202	6	0	5/7/1960	80	172	1	27.0416	3	44	1	0	1	1	0	0	0	0	0	0	0	0	无	0	无	0	0	0	无	1	0	0	0	0	0	0	0	1		0	1	>21天	2	0	0	无	无	0	0	0
476992	1	0	11/21/1947	80	170	1	27.6817	3	55	1	0	1	1	0	0	0	0	0	0	0	0	无	0	无	0	0	0	无	0	0	0	0	0	0	0	0	0		0	0		1	0	0	无	无	0	0	0
558808	6	0	10/10/1947	80	180	1	24.6914	1	58	1	0	0	0	0	0	0	0	0	0	0	0	无	0	无	0	0	0	无	1	0	0	0	0	0	0	0	0		0	1	>21天	2	0	0	无	无	0	0	0
436311	8	0	8/12/1943	80	175	1	26.1224	3	57	1	0	1	0	0	0	0	0	0	0	0	0	无	0	无	2	0	0	无	0	0	0	0	0	0	0	0	0		0	1	>21天	2	0	0	无	无	0	0	0
410474	10	0	3/31/1939	80	180	1	24.6914	1	60	2	0	1	0	0	0	0	0	0	0	0	0	无	0	无	0	0	0	无	0	0	0	0	0	0	0	0	0		0	0		1	0	0	无	无	0	0	0
556326		0	1/16/1946	80	175	1	26.1224	3	59	1	0	1	1	0	0	0	0	0	0	0	0	无	0	无	0	0	0	无	1	0	0	0	0	0	0	0	1		0	1	6～24小	4	0	0	无	无	0	0	0
537117	6	0	4/24/1944	80	170	1	27.6817	3	60	2	0	0	0	0	0	0	0	0	0	0	0	无	0	无	0	0	0	无	1	0	0	0	1	0	0	0	0		0	1	6～24小	4	0	0	无	无	0	0	0
464117	0	0	3/6/1942	80	170	1	27.6817	3	60	2	0	1	1	0	0	0	0	0	0	0	1	两周以前	0	无	0	0	1	CVA	1	0	0	0	0	0	0	0	0		0	0		1	0	0	无	无	0	0	0
448931	1	0	8/12/1938	80	170	1	27.6817	3	63	2	0	1	0	0	0	0	0	0	0	0	0	无	0	无	0	0	0	无	1	0	0	0	0	0	0	0	1		0	1	6～24小	4	0	0	无	无	0	0	0
467660	0	0	3/28/1938	80	178	1	25.2493	3	64	2	0	1	0	0	0	0	0	0	0	0	0	无	0	无	1	0	0	无	0	0	0	0	0	0	0	0	0		0	0		1	0	0	无	无	0	0	0
499066	1	0	3/4/1936	80	178	1	25.2493	3	67	2	0	1	1	0	0	0	0	0	0	0	0	无	0	无	0	0	0	无	0	0	0	0	0	0	0	0	0		0	0		1	0	0	无	无	0	0	0
545237	6	0	5/24/1939	80	171	1	27.3588	3	65	2	0	0	0	0	0	0	0	0	0	0	0	无	0	无	0	0	0	无	0	0	0	0	0	0	0	0	0		0	1	>21天	2	0	0	无	无	0	0	0
538011	6	0	2/16/1939	80	178	1	25.2493	3	65	2	0	0	0	0	0	0	0	0	0	0	0	无	0	无	0	0	0	无	1	0	0	0	0	0	0	0	1		0	1	>21天	2	0	0	无	无	0	0	0
552084	6	0	5/10/1941	80	171	1	27.3588	3	63	2	0	1	1	0	0	0	0	0	0	0	0	无	0	无	2	0	0	无	0	0	0	0	0	0	0	0	0		0	1	>21天	2	0	0	无	无	0	0	0
307802		0	8/22/1954	80	173	1	26.7299	3	47	1	1	0	0	0	0	0	0	0	0	0	0	无	0	无	0	0	0	无	0	0	0	0	0	0	0	0	0		0	0		1	1	0	无	无	0	0	0
552928	6	0	10/15/1939	80	170	1	27.6817	3	65	2	0	0	0	0	0	0	0	0	0	0	1	两周以前	0	无	0	0	1	CVA	0	0	0	0	0	0	0	0	0		0	0		1	0	0	无	无	0	0	0
448128	1	0	2/27/1934	80	178	1	25.2493	3	67	2	0	0	0	0	0	0	0	0	0	0	0	无	0	无	0	0	0	无	0	0	0	0	0	0	0	0	0		0	1	>21天	2	0	0	无	无	0	0	0
552060	5	0	11/9/1935	80	170	1	27.6817	3	69	2	0	0	0	0	0	0	0	0	0	0	0	无	0	无	0	0	0	无	0	0	0	0	0	0	0	0	0		0	0		1	0	0	无	无	0	0	0
542022	0	0	7/21/1930	80	175	1	26.1224	3	74	3	0	0	0	0	0	0	0	0	0	0	0	无	0	无	2	0	0	无	0	0	0	0	0	0	0	0	0		0	1	6～24小	4	0	0	无	无	0	0	0
537900	0	0	4/12/1930	80	170	1	27.6817	3	74	3	0	0	0	0	0	0	0	0	0	0	0	无	0	无	0	0	0	无	0	0	0	0	0	0	0	0	0		0	0		1	0	0	无	无	0	0	0
553153	6	0	1/1/1972	81	173	1	27.0641	3	32	1	0	0	0	0	0	0	0	0	0	0	0	无	0	无	1	0	0	无	0	0	0	0	0	0	0	0	0		0	0		1	0	0	无	无	0	0	0
412582	1	0	7/3/1948	81	173	1	27.0641	3	51	1	0	0	0	0	0	0	0	0	0	0	0	无	0	无	2	0	0	无	1	0	0	0	0	0	0	0	1		0	1	>21天	2	0	0	无	无	0	0	0
519634	1	0	3/21/1949	81	172	1	27.3797	3	54	1	0	0	0	0	0	0	0	0	0	0	0	无	0	无	0	0	0	无	0	0	0	0	0	0	0	0	0		0	0		1	0	0	无	无	0	0	0
437769	1	0	11/22/1944	81	175	1	26.449	3	56	1	0	1	0	0	0	0	0	0	0	0	0	无	0	无	0	0	0	无	1	0	0	0	0	0	0	0	1		0	1	>21天	2	0	0	无	无	0	0	0
502817	1	0	7/26/1942	81	180	1	25	3	61	2	0	1	0	0	0	0	0	0	0	0	0	无	0	无	1	0	0	无	0	0	0	0	0	0	0	0	0		0	1	>21天	2	0	0	无	无	0	0	0
536621	6	0	10/15/1934	81	183	1	24.187	1	70	3	0	0	0	0	0	0	0	0	0	0	0	无	0	无	0	0	0	无	0	0	0	0	0	0	0	0	0		0	0		1	0	0	无	无	0	0	0
481162	0	0	10/28/1926	81	178	1	25.565	3	76	3	0	0	0	0	0	0	0	0	0	0	0	无	0	无	0	0	0	无	0	0	0	0	0	0	0	0	0		0	0		1	0	0	无	无	0	0	0
473159	1	0	10/18/1966	82	176	1	26.4721	3	36	1	0	1	1	0	0	0	0	0	0	0	0	无	0	无	0	0	0	无	0	0	0	0	0	0	0	0	0		0	1	15天	3	0	0	无	无	0	0	0
408574	5	0	11/6/1953	82	174	1	27.0842	3	46	1	0	1	0	0	0	0	0	0	0	0	0	无	0	无	0	0	0	无	0	0	0	0	0	0	0	0	0		0	0		1	0	0	无	无	0	0	0
454849	1	0	4/13/1960	82	176	1	26.4721	3	41	1	0	1	1	0	0	0	0	0	0	0	0	无	0	无	0	0	0	无	1	0	0	0	0	0	0	0	1		0	1	>21天	2	1	0	无	无	0	0	0
434027	1	0	9/12/1957	82	173	1	27.3982	3	43	1	0	1	1	0	0	0	0	0	0	0	0	无	0	无	0	0	0	无	0	0	0	0	0	0	0	0	0		0	1	>21天	2	1	0	无	无	0	0	0
542950	6	0	2/28/1957	82	178	1	25.8806	3	47	1	0	1	0	0	0	0	0	0	0	0	0	无	0	无	0	0	0	无	1	0	0	0	0	0	0	0	0		0	0		1	0	0	无	无	0	0	0
433701	0	0	10/2/1947	82	176	1	26.4721	3	53	1	0	1	0	0	0	0	0	0	0	0	0	无	0	无	0	0	0	无	0	0	0	0	0	0	0	0	0		0	0		1	0	0	无	无	0	0	0
563610	6	0	8/23/1950	82	174	1	27.0842	3	55	1	0	1	1	0	0	0	0	0	0	0	0	无	0	无	0	0	0	无	0	0	0	0	0	0	0	0	0		0	0		1	0	0	无	无	0	0	0
337843	6	0	12/12/1944	82	173	1	27.3982	3	61	2	0	1	0	0	0	0	0	0	0	0	0	无	0	无	0	0	0	无	1	0	0	0	0	0	0	0	0		0	0		1	0	0	无	无	0	0	0
518618	1	0	9/24/1938	82	182	1	24.7555	1	65	2	0	1	1	0	0	0	0	0	0	0	0	无	0	无	0	0	0	无	0	0	0	0	0	0	0	0	0		0	0		1	0	0	无	无	0	0	0
464924	1	0	8/10/1933	82	178	1	25.8806	3	69	2	0	0	0	0	0	0	0	0	0	0	0	无	0	无	0	0	0	无	0	0	0	0	0	0	0	0	0		0	1	>21天	2	0	0	无	无	0	0	0
440174	1	0	10/11/1954	83	174	1	27.4145	3	47	1	0	1	1	0	0	0	0	0	0	0	0	无	0	无	0	0	0	无	0	0	0	0	0	0	0	0	0		0	1	>21天	2	0	0	无	无	0	0	0
479341	0	0	4/15/1961	83	175	1	27.102	3	41	1	0	0	0	0	0	0	0	0	0	0	0	无	0	无	0	0	0	无	0	0	0	0	0	0	0	0	0		0	1	>21天	2	0	0	无	无	0	0	0
433318	1	0	6/19/1947	83	178	1	26.1962	3	53	1	0	0	0	0	0	0	0	0	0	0	0	无	0	无	0	0	0	无	0	0	0	0	0	0	0	0	0		0	0		1	0	0	无	无	0	0	0
534512	6	0	6/8/1952	83	173	1	27.7323	3	52	1	0	1	0	0	0	0	0	0	0	0	0	无	0	无	0	0	0	无	0	0	0	0	0	0	0	0	0		0	1	>21天	2	0	0	无	无	0	0	0
568359	6	0	11/7/1944	83	174	1	27.4145	3	61	2	0	1	1	0	0	0	0	0	0	0	0	无	0	无	1	0	0	无	1	0	0	0	0	0	0	0	1		0	0		1	0	0	无	无	0	0	0
574521	0	0	1/15/1951	84	174	1	27.7447	3	54	1	0	1	0	0	0	0	0	0	0	0	0	无	0	无	0	0	0	无	0	0	0	0	0	0	0	0	0		0	0		1	0	0	无	无	0	0	0
556226	6	0	5/30/1955	84	176	1	27.1178	3	50	1	0	1	0	0	0	0	0	0	0	0	0	无	0	无	0	0	0	无	0	0	0	0	0	0	0	0	0		0	0		1	0	0	无	无	0	0	0
514808	1	0	12/17/1951	84	175	1	27.4286	3	52	1	0	1	1	0	0	0	0	0	0	0	0	无	0	无	0	0	0	无	0	0	0	0	0	0	0	0	0		0	0		1	0	0	无	无	0	0	0
432066		0	9/15/1936	84	174	1	27.7447	3	64	2	0	1	1	0	0	0	0	0	0	0	0	无	0	无	2	0	0	无	0	0	0	0	0	0	0	0	0		0	0		1	0	0	无	无	0	0	0
464941	1	0	9/1/1938	84	176	1	27.1178	3	64	2	0	0	0	0	0	0	0	0	0	0	0	无	0	无	0	0	0	无	0	0	0	0	0	0	0	0	0		0	0		1	0	0	无	无	0	0	0
425740		0	1/27/1955	85	176	1	27.4406	3	45	1	0	0	0	0	0	0	0	0	0	0	0	无	0	无	0	0	0	无	1	0	0	0	0	0	0	0	1		0	1	>21天	2	0	0	无	无	0	0	0
425302	10	0	4/20/1951	85	180	1	26.2346	3	49	1	0	1	0	0	0	0	0	0	0	0	0	无	0	无	0	0	0	无	1	0	0	0	0	0	0	0	1		0	1	6～24小	4	0	0	无	无	0	0	0
562124	6	0	5/17/1955	85	180	1	26.2346	3	50	1	0	1	1	0	0	0	0	0	0	0	0	无	0	无	0	0	0	无	0	0	0	0	0	0	0	0	0		0	0		1	0	0	无	无	0	0	0
547186	6	0	4/29/1957	85	178	1	26.8274	3	47	1	0	0	0	0	0	0	0	0	0	0	0	无	0	无	0	0	0	无	0	0	0	0	0	0	0	0	0		0	0		1	0	0	无	无	0	0	0
491068	1	0	6/29/1956	85	176	1	27.4406	3	47	1	0	1	0	0	0	0	0	0	0	0	0	无	0	无	0	0	0	无	0	0	0	0	0	0	0	0	0		0	0		1	0	0	无	无	0	0	0
496691	1	0	12/23/1956	85	175	1	27.7551	3	47	1	0	1	0	0	0	0	0	0	0	0	0	无	0	无	0	0	0	无	0	0	0	0	0	0	0	0	0		0	1	>21天	2	0	0	无	无	0	0	0
546889	6	0	10/20/1943	85	178	1	26.8274	3	60	2	0	1	0	0	0	0	0	0	0	0	0	无	0	无	0	0	0	无	0	0	0	0	0	0	0	0	0		0	1	6～24小	4	0	0	无	无	0	0	0
484700	0	0	10/15/1949	85	178	1	26.8274	3	53	1	0	0	0	0	0	0	0	0	0	0	0	无	0	无	0	0	0	无	0	0	0	0	0	0	0	0	0		0	0		1	0	0	无	无	0	0	0
433803	1	0	7/1/1929	85	176	1	27.4406	3	71	3	0	1	1	0	0	0	0	0	0	0	0	无	0	无	0	0	0	无	0	0	0	0	0	0	0	0	0		0	0		1	0	0	无	无	0	0	0
485595	1	0	10/21/1960	86	177	1	27.4506	3	42	1	0	0	0	1	0	0	0	0	0	0	0	无	0	无	0	0	0	无	0	0	0	0	0	0	0	0	0		0	0		1	0	0	无	无	0	0	0
482047	2	0	5/22/1930	86	187	1	24.5932	1	72	3	0	1	0	0	0	0	0	0	0	0	0	无	0	无	0	0	0	无	0	0	0	0	0	0	0	0	0		0	1	>21天	2	0	0	无	无	0	0	0
465162	1	0	2/15/1941	87	181	1	26.556	3	61	2	0	0	0	0	0	0	0	0	0	0	0	无	0	无	0	0	0	无	1	0	0	0	0	0	0	0	1		0	1	6～24小	4	0	0	无	无	0	0	0
547128	6	0	4/7/1933	87	180	1	26.8519	3	71	3	0	0	0	0	0	0	0	0	0	0	0	无	0	无	0	0	0	无	0	0	0	0	0	0	0	0	0		0	1	>21天	2	0	0	无	无	0	0	0
407440	9	0	10/9/1963	88	178	1	27.7743	3	36	1	0	1	0	0	0	0	0	0	0	0	0	无	0	无	0	0	0	无	0	0	0	0	0	0	0	0	0		0	1	15天	3	0	0	无	无	0	0	0
520508	1	0	7/13/1957	89	180	1	27.4691	3	46	1	0	1	1	0	0	0	0	0	0	0	0	无	0	无	0	0	0	无	0	0	0	0	0	0	0	0	0		0	0		1	0	0	无	无	0	0	0
570056	6	0	8/8/1955	92	183	1	27.4717	3	50	1	0	0	0	0	0	0	0	0	0	0	1	两周以前	0	无	0	0	1	CVA	0	0	0	0	0	0	0	0	0		0	0		1	0	0	无	无	0	0	0
541308	6	0	4/24/1948	92.5	184	1	27.3216	3	56	1	0	1	0	0	0	0	0	0	0	0	0	无	0	无	1	0	0	无	0	0	0	0	0	0	0	0	0		0	0		1	0	0	无	无	0	0	0
480096	1	0	10/10/1931	71	170	1	24.5675	1	71	3	0	1	0	0	0	0	0	0	0	0	0	无	0	无	0	0	0	无	1	0	0	0	0	0	0	0	1		0	1	>21天	2	1	0	无	无	0	0	0
565884		0	2/15/1979	53	157	1	21.5019	1	26	1	1	0	0	0	0	0	0	0	0	0	0	无	0	无	0	0	0	无	0	0	0	0	0	0	0	0	0		0	0		1	0	0	无	无	0	0	0
373897		0	9/9/1939	55	160	1	21.4844	1	60	2	1	0	0	0	0	0	0	0	0	0	0	无	0	无	1	0	0	无	0	0	0	0	0	0	0	0	0		0	0		1	0	0	无	无	0	0	0
433789	0	0	3/22/1926	55	160	1	21.4844	1	74	3	0	0	0	0	0	0	0	0	0	0	0	无	0	无	0	0	0	无	0	0	0	0	0	0	0	0	0		0	1	6～24小	4	0	0	无	无	0	0	0
443699		0	3/11/1946	59	167	1	21.1553	1	57	1	1	0	0	0	0	0	0	0	0	0	0	无	0	无	0	0	0	无	1	0	0	0	0	0	0	0	0		0	0		1	0	0	无	无	0	0	0
428549	1	0	12/20/1952	63	168	1	22.3214	1	48	1	0	1	0	1	0	0	0	0	0	0	0	无	0	无	0	0	0	无	0	0	0	0	0	0	0	0	0		0	0		1	0	0	无	无	0	0	0
427624	4	0	8/8/1945	66	170	1	22.8374	1	55	1	0	0	0	1	0	0	0	0	0	0	0	无	0	无	0	0	0	无	0	0	0	0	0	0	0	0	0		0	0		1	0	0	无	无	0	0	0
407012	1	0	6/5/1926	70	175	1	22.8571	1	73	3	0	1	1	0	0	0	0	0	0	0	0	无	0	无	0	0	0	无	0	0	0	0	0	0	0	0	0		0	0		1	0	0	无	无	0	0	0
552234	6	0	11/14/1928	61	148	1	27.8488	3	76	3	1	0	0	0	0	0	0	0	0	0	0	无	0	无	0	0	0	无	0	0	0	0	0	0	0	0	0		0	1	1～7天	3	0	0	无	无	0	0	0
427992		0	10/3/1944	65	156	1	26.7094	3	56	1	1	0	0	0	0	0	0	0	0	0	0	无	0	无	0	0	0	无	0	0	0	0	0	0	0	0	0		0	0		1	0	0	无	无	0	0	0
487214	1	0	12/13/1946	70	168	1	24.8016	1	56	1	0	1	1	0	0	0	0	0	0	0	0	无	0	无	1	0	0	无	0	0	0	0	0	0	0	0	0		0	0		1	0	0	无	无	0	0	0
403456		0	10/3/1944	70	168	1	24.8016	1	55	1	0	1	0	0	0	0	0	0	0	0	0	无	0	无	0	0	0	无	0	0	0	0	0	0	0	0	0		0	1	6～24小	4	0	0	无	无	0	0	0
513788	1	0	3/5/1953	71	170	1	24.5675	1	50	1	0	0	0	0	0	0	0	0	0	0	0	无	0	无	0	1	0	无	0	0	0	0	0	0	0	0	0		0	0		1	0	0	无	无	0	0	0
445925	1	0	1/9/1931	72	168	1	25.5102	3	70	3	0	0	0	0	0	0	0	0	0	0	0	无	0	无	0	0	0	无	1	0	0	0	0	0	0	0	1		0	1	>21天	2	0	0	无	无	0	0	0
532080	6	0	11/25/1939	73	172	1	24.6755	1	65	2	0	0	0	0	0	0	0	0	0	0	0	无	0	无	0	0	0	无	0	0	0	0	0	0	0	0	0		0	0		1	0	0	无	无	0	0	0
520299	1	0	6/20/1936	73	165	1	26.8136	3	67	2	0	0	0	0	0	0	0	0	0	0	0	无	0	无	1	0	0	无	0	0	0	0	0	0	0	0	0		0	0		1	0	0	无	无	0	0	0
401178		0	11/15/1931	74	168	1	26.2188	3	68	2	0	0	0	0	0	0	0	0	0	0	0	无	0	无	2	0	0	无	1	0	0	0	0	0	0	0	1		0	1	6～24小	4	0	0	无	无	0	0	0
561657	6	0	3/3/1955	75	170	1	25.9516	3	50	1	0	0	0	0	0	0	0	0	0	0	0	无	0	无	0	0	0	无	1	0	0	0	0	0	0	0	1		0	1	1～7天	3	0	0	无	无	0	0	0
407858	15	0	8/4/1943	75	176	1	24.2123	1	56	1	0	1	0	0	0	0	0	0	0	0	0	无	0	无	0	0	0	无	0	0	0	0	0	0	0	0	0		0	1	1～7天	3	0	0	无	无	0	0	0
559836	6	0	8/20/1936	75	165	1	27.5482	3	69	2	0	0	0	0	0	0	0	0	0	0	0	无	0	无	0	0	0	无	0	0	0	0	0	0	0	0	0		0	1	>21天	2	0	0	无	无	0	0	0
432752	0	0	9/26/1958	76	175	1	24.8163	1	43	1	0	1	0	0	0	0	0	0	0	0	0	无	0	无	0	0	0	无	1	0	0	0	0	0	0	0	0		0	0		1	0	0	无	无	0	0	0
564581	6	0	8/21/1955	80	170	1	27.6817	3	50	1	0	0	0	0	0	0	0	0	0	0	0	无	0	无	0	0	0	无	0	0	0	0	0	0	0	0	0		0	1	1～7天	3	0	0	无	无	0	0	0
435926	0	0	5/25/1924	80	173	1	26.7299	3	76	3	0	0	0	0	0	0	0	0	0	0	0	无	0	无	1	0	0	无	0	0	0	0	0	0	0	0	0		0	0		1	0	0	无	无	0	0	0
534406	6	0	9/13/1941	82	174	1	27.0842	3	63	2	0	0	0	0	0	0	0	0	0	0	0	无	0	无	0	0	0	无	0	0	0	0	0	0	0	0	0		0	0		1	0	0	无	无	0	0	0
459410	2	0	7/4/1934	84	178	1	26.5118	3	67	2	0	1	0	0	0	0	0	0	0	0	0	无	0	无	0	0	0	无	1	0	0	0	0	0	0	0	1		0	1	>21天	2	0	0	无	无	0	0	0
582855	6	0	4/6/1935	75	165	1	27.5482	3	70	3	1	0	0	0	0	0	0	0	0	0	0	无	0	无	0	1	0	无	0	0	0	0	0	0	0	0	0		0	0		1	0	0	无	无	0	0	0
472363	5	0	3/9/1947	54	164	1	20.0773	1	55	1	0	1	1	0	0	0	0	0	0	0	0	无	0	无	0	0	0	无	0	0	0	0	0	0	0	0	0		0	0		1	0	0	无	无	0	0	0
410634	1	0	5/1/1957	55	165	1	20.202	1	42	1	0	0	0	0	0	0	0	0	0	0	0	无	0	无	0	0	0	无	0	0	0	0	0	0	0	0	0		0	0		1	0	0	无	无	0	0	0
554025	6	0	8/24/1947	55	170	1	19.0311	1	57	1	0	1	1	0	0	0	0	0	0	0	0	无	0	无	0	1	1	无创测试	1	0	0	0	0	0	0	0	0		0	1	>21天	2	0	0	无	无	0	0	0
458289	1	0	8/10/1922	60	170	1	20.7612	1	79	3	0	1	0	0	0	0	0	0	0	0	0	无	0	无	0	0	0	无	0	0	0	0	0	0	0	0	0		0	1	1～7天	3	0	0	无	无	0	0	0
566481	6	0	6/14/1952	63	168	1	22.3214	1	53	1	0	1	0	0	0	0	0	0	0	0	0	无	0	无	0	1	0	无	0	0	0	0	0	0	0	0	0		0	0		1	0	0	无	无	0	0	0
400861		0	5/5/1939	65	175	1	21.2245	1	60	2	0	0	0	1	0	0	0	0	0	0	0	无	0	无	1	0	0	无	0	0	0	0	0	0	0	0	0		0	1	8～21天	3	0	0	无	无	0	0	0
468645	1	0	5/1/1948	65	165	1	23.8751	1	54	1	1	0	0	0	0	0	0	0	0	0	0	无	0	无	0	1	0	无	0	0	0	0	0	0	0	0	0		0	1	>21天	2	0	0	无	无	0	0	0
415723	1	0	4/4/1940	67	174	1	22.1297	1	59	1	0	1	1	0	0	0	0	0	0	0	0	无	0	无	0	0	0	无	0	0	0	0	0	0	0	0	0		0	0		1	0	0	无	无	0	0	0
405604	1	0	12/10/1955	68	170	1	23.5294	1	44	1	0	1	0	0	0	0	0	0	0	0	0	无	0	无	0	0	0	无	0	0	0	0	0	0	0	0	0		0	1	1～7天	3	0	0	无	无	0	0	0
496110	0	0	4/20/1946	68	169	1	23.8087	1	57	1	0	1	0	0	0	0	0	0	0	0	0	无	0	无	0	0	0	无	0	0	0	0	0	0	0	0	0		0	0		1	0	0	无	无	0	0	0
425751		0	12/5/1941	70	174	1	23.1206	1	59	1	0	0	0	0	0	0	0	0	0	0	0	无	0	无	0	0	0	无	0	0	0	0	0	0	0	0	0		0	1	>21天	2	0	0	无	无	0	0	0
476925	1	0	6/27/1954	75	180	1	23.1481	1	48	1	0	0	0	0	0	0	0	0	0	0	0	无	0	无	0	0	0	无	1	0	0	0	0	0	0	0	1		0	1	>21天	2	0	0	无	无	0	0	0
403305	0	0	5/13/1943	75	178	1	23.6713	1	56	1	0	1	1	1	0	0	0	0	0	0	0	无	0	无	2	0	0	无	0	0	0	0	0	0	0	0	0		0	1	1～7天	3	0	0	无	无	0	0	0
540660	10	0	12/30/1934	55	150	1	24.4444	1	70	3	1	0	0	1	0	0	0	0	0	0	0	无	0	无	0	0	0	无	0	0	0	0	0	0	0	0	0		0	0		1	0	0	无	无	0	0	0
408498	0	0	10/8/1935	61	158	1	24.4352	1	64	2	1	0	0	0	0	0	0	0	0	0	0	无	0	无	1	0	0	无	0	0	0	0	0	0	0	0	0		0	1	6～24小	4	0	0	无	无	0	0	0
427851	1	0	11/23/1945	65	162	1	24.7676	1	55	1	0	1	0	1	0	0	0	0	0	0	0	无	0	无	0	0	0	无	0	0	0	0	0	0	0	0	0		0	0		1	0	0	无	无	0	0	0
475360	6	0	7/23/1930	65	153	1	27.7671	3	72	3	1	0	0	0	0	0	0	0	0	0	0	无	0	无	1	0	0	无	0	0	0	0	0	0	0	0	0		0	0		1	0	0	无	无	0	0	0
424208	0	0	11/24/1932	66	165	1	24.2424	1	68	2	0	1	0	0	0	0	0	0	0	0	0	无	0	无	1	0	0	无	0	0	0	0	0	0	0	0	0		0	1	6～24小	4	0	0	无	无	0	0	0
420624	1	0	1/1/1950	68	164	1	25.2826	3	50	1	0	0	0	0	0	0	0	0	0	0	0	无	0	无	0	0	0	无	0	0	0	0	0	0	0	0	0		0	1	15天	3	0	0	无	无	0	0	0
464995	0	0	7/7/1953	70	160	1	27.3438	3	49	1	0	0	0	0	0	0	0	0	0	0	0	无	0	无	0	0	0	无	0	0	0	0	0	0	0	0	0		0	1	6～24小	4	0	0	无	无	0	0	0
520527	0	0	1/27/1943	70	165	1	25.7117	3	60	2	0	0	0	0	0	0	0	0	0	0	0	无	0	无	0	0	0	无	0	0	0	0	0	0	0	0	0		0	1	>21天	2	0	0	无	无	0	0	0
547194	6	0	11/9/1945	71	164	1	26.398	3	59	1	0	1	1	0	0	0	0	0	0	0	0	无	0	无	0	0	0	无	1	0	0	0	0	0	0	0	1		0	1	6～24小	4	0	0	无	无	0	0	0
478296	1	0	10/5/1930	71	170	1	24.5675	1	72	3	0	0	0	0	0	0	0	0	0	0	0	无	0	无	0	0	0	无	0	0	0	0	0	0	0	0	0		0	0		1	0	0	无	无	0	0	0
454506	1	0	3/14/1966	72	166	1	26.1286	3	35	1	0	1	0	0	0	0	0	0	0	0	0	无	0	无	0	0	0	无	1	0	0	0	0	0	0	0	1		0	1	1～7天	3	0	0	无	无	0	0	0
510856	1	0	10/9/1935	72	170	1	24.9135	3	68	2	0	0	0	0	0	0	0	0	0	0	0	无	0	无	0	0	0	无	0	0	0	0	0	0	0	0	0		0	0		1	0	0	无	无	0	0	0
477506	1	0	5/9/1953	74	175	1	24.1633	1	49	1	0	1	1	0	0	0	0	0	0	0	0	无	0	无	0	0	0	无	1	0	0	0	0	0	0	0	1		0	1	6～24小	4	0	0	无	无	0	0	0
460387	0	0	12/1/1952	74	173	1	24.7252	1	50	1	0	1	0	0	0	0	0	0	0	0	0	无	0	无	0	0	0	无	1	0	0	0	0	0	0	0	1		0	1	<=6小时	5	0	0	无	无	0	0	0
437312	1	0	4/26/1938	74	168	1	26.2188	3	62	2	0	1	1	0	0	0	0	0	0	0	0	无	0	无	1	0	0	无	0	0	0	0	0	0	0	0	0		0	1	>21天	2	0	0	无	无	0	0	0
401825	0	0	12/25/1956	75	168	1	26.5731	3	43	1	0	1	0	1	0	0	0	0	0	0	0	无	0	无	0	0	0	无	0	0	0	0	0	0	0	0	0		0	1	>21天	2	0	0	无	无	0	0	0
412400		0	8/29/1955	75	172	1	25.3515	3	45	1	0	0	0	0	0	0	0	0	0	0	0	无	0	无	0	0	0	无	0	0	0	0	0	0	0	0	0		0	1	>21天	2	0	0	无	无	0	0	0
439284	1	0	4/17/1951	75	170	1	25.9516	3	50	1	0	1	0	0	0	0	0	0	0	0	0	无	0	无	0	0	0	无	0	0	0	0	0	0	0	0	0		0	1	1～7天	3	0	0	无	无	0	0	0
484072	1	0	8/15/1950	75	170	1	25.9516	3	52	1	0	1	1	0	0	0	0	0	0	0	0	无	0	无	0	0	0	无	0	0	0	0	0	0	0	0	0		0	0		1	0	0	无	无	0	0	0
439498	1	0	12/14/1931	75	170	1	25.9516	3	70	3	0	0	0	0	0	0	0	0	0	0	0	无	0	无	0	0	0	无	1	0	0	0	0	0	0	0	1		0	1	1～7天	3	0	0	无	无	0	0	0
404134	0	0	12/16/1926	75	170	1	25.9516	3	73	3	0	0	0	0	0	0	0	0	0	0	0	无	0	无	0	0	0	无	0	0	0	0	0	0	0	0	0		0	0		1	0	0	无	无	0	0	0
472885	1	0	9/10/1942	76	168	1	26.9274	3	60	2	0	1	0	0	0	0	0	0	0	0	0	无	0	无	0	0	0	无	0	0	0	0	0	0	0	0	0		0	0		1	0	0	无	无	0	0	0
408452		0	1/2/1950	77	168	1	27.2817	3	49	1	0	1	0	1	0	0	0	0	0	0	0	无	0	无	0	0	0	无	1	0	0	0	0	0	0	0	1		0	1	6～24小	4	0	0	无	无	0	0	0
552515	6	0	2/16/1952	77	172	1	26.0276	3	52	1	0	0	0	0	0	0	0	0	0	0	0	无	0	无	0	0	0	无	1	0	0	0	0	0	0	0	0		0	0		1	0	0	无	无	0	0	0
513759	5	0	4/14/1963	78	172	1	26.3656	3	40	1	0	1	1	0	0	0	0	0	0	0	0	无	0	无	0	0	0	无	1	0	0	0	0	0	0	0	0		0	1	>21天	2	0	0	无	无	0	0	0
417995	1	0	8/1/1938	78	170	1	26.9896	3	62	2	0	1	0	0	0	0	0	0	0	0	0	无	0	无	1	0	0	无	0	0	0	0	0	0	0	0	0		0	1	>21天	2	0	0	无	无	0	0	0
440183	1	0	1/1/1956	80	175	1	26.1224	3	45	1	0	1	0	0	0	0	0	0	0	0	0	无	0	无	0	0	0	无	1	0	0	0	0	0	0	0	1		0	1	>21天	2	0	0	无	无	0	0	0
468890	1	0	12/4/1963	80	170	1	27.6817	3	39	1	0	1	1	0	0	0	0	0	0	0	0	无	0	无	0	0	0	无	1	0	0	0	0	0	0	0	1		0	1	>21天	2	0	0	无	无	0	0	0
452885	1	0	3/13/1946	82	172	1	27.7177	3	55	1	0	1	1	1	0	0	0	0	0	0	0	无	0	无	0	0	0	无	1	0	0	0	0	0	0	0	1		0	1	<=6小时	5	0	0	无	无	0	0	0
428916	8	0	5/7/1956	83	178	1	26.1962	3	44	1	0	1	1	1	0	0	0	0	0	0	0	无	0	无	1	0	0	无	0	0	0	0	0	0	0	0	0		0	1	>21天	2	0	0	无	无	0	0	0
405103	10	0	3/23/1939	53	164	1	19.7055	1	60	2	0	1	1	0	0	0	0	0	0	0	0	无	0	无	1	0	0	无	0	0	0	0	0	0	0	0	0		0	0		1	0	0	无	无	0	0	0
573560	6	0	9/15/1935	65	170	1	22.4913	1	70	3	0	0	0	0	0	0	0	0	0	0	0	无	0	无	0	0	0	无	0	0	0	0	0	0	0	0	0		0	0		1	0	0	无	无	0	0	0
402104		0	7/1/1946	68	162	1	25.9107	3	53	1	0	0	0	0	0	0	0	0	0	0	0	无	0	无	0	0	0	无	0	0	0	0	0	0	0	0	0		0	1	>21天	2	0	0	无	无	0	0	0
405592		0	4/19/1947	77	170	1	26.6436	3	52	1	0	1	0	0	0	0	0	0	0	0	0	无	0	无	0	0	0	无	1	0	0	0	0	0	0	0	1		0	1	>21天	2	0	0	无	无	0	0	0
399608	10	0	5/7/1960	75	170	1	25.9516	3	39	1	0	1	1	1	0	0	0	0	0	0	0	无	0	无	0	0	0	无	1	0	0	0	0	0	0	0	1		0	1	>21天	2	0	0	无	无	0	0	0
457147	1	0	11/16/1930	51	170	1	17.6471	2	71	3	0	1	0	0	0	0	0	0	0	0	0	无	0	无	0	0	0	无	0	0	0	0	0	0	0	0	0		0	0		1	0	0	无	无	0	0	0
388981		0	6/13/1942	75	165	1	27.5482	3	58	1	0	0	0	0	0	0	0	0	0	0	0	无	0	无	0	0	0	无	0	0	0	0	0	0	0	0	0		0	0		1	0	0	无	无	0	0	0
450393	1	0	12/7/1927	75	174	1	24.7721	1	74	3	0	1	0	0	0	0	0	0	0	0	0	无	0	无	0	0	0	无	1	0	0	0	0	0	0	0	0		0	1	6～24小	4	0	0	无	无	0	0	0
464208	0	0	11/7/1935	77	171	1	26.3329	3	67	2	0	0	0	0	0	0	0	0	0	0	0	无	0	无	0	1	0	无	0	0	0	0	0	0	0	0	0		0	1	>21天	2	0	0	无	无	0	0	0
444546	1	0	3/16/1934	79	168	1	27.9904	3	67	2	0	1	1	0	0	0	0	0	0	0	0	无	0	无	0	0	0	无	0	0	0	0	0	0	0	0	0		0	0		1	0	0	无	无	0	0	0
506875	1	0	3/14/1943	80	182	1	24.1517	1	60	2	0	1	0	0	0	0	0	0	0	0	0	无	0	无	0	0	0	无	1	0	0	0	0	0	0	0	1		0	1	>21天	2	0	0	无	无	0	0	0
469673	4	0	3/3/1930	60	172	1	20.2812	1	72	3	0	1	0	0	0	0	0	0	1	0	0	无	0	无	0	0	0	无	0	0	0	0	0	0	0	0	0		0	1	>21天	2	0	0	无	无	0	0	0
402432		0	5/4/1936	68	165	1	24.977	3	63	2	0	0	0	0	0	0	0	0	0	0	0	无	0	无	0	0	0	无	1	0	0	0	0	0	0	0	1		0	1	>21天	2	0	0	无	无	0	0	0
427261	9	0	7/31/1939	70	176	1	22.5981	1	61	2	0	0	0	0	0	0	0	0	0	0	1	两周以前	0	无	0	0	1	CVA	0	0	0	0	0	0	0	0	0		0	1	>21天	2	0	0	无	无	0	0	0
398649	0	0	1/20/1936	70	170	1	24.2215	1	63	2	0	1	1	0	0	0	0	0	0	0	0	无	0	无	0	0	0	无	1	0	0	0	0	0	0	0	0		0	0		1	0	0	无	无	0	0	0
407751	1	0	1/3/1958	73	170	1	25.2595	3	41	1	0	1	0	0	0	0	0	0	0	0	0	无	0	无	0	0	0	无	1	0	0	0	0	0	0	0	1		0	1	>21天	2	0	0	无	无	0	0	0
495620	1	0	2/25/1962	75	174	1	24.7721	1	41	1	0	1	0	0	0	0	0	0	0	0	0	无	0	无	0	0	0	无	0	0	0	0	0	0	0	0	0		0	0		1	0	0	无	无	0	0	0
529289	6	0	4/1/1931	84	178	1	26.5118	3	73	3	0	1	1	0	0	0	0	0	0	0	0	无	0	无	0	0	0	无	1	0	1	0	0	0	0	0	0		0	0		1	0	0	无	无	0	0	0
296604	6	0	1/12/1942	78	160	2	30.4688	4	60	2	1	0	0	0	1	1	1	1	0	0	0	无	0	无	0	0	0	无	0	0	0	0	0	0	0	0	0		0	0		1	0	1	不稳定型	无	0	0	0
324521	6	0	4/6/1944	79	167	2	28.3266	3	60	2	0	1	0	0	1	1	1	1	0	0	1	两周以前	0	无	0	0	0	无	0	1	1	0	0	0	0	0	0		0	1	1～7天	3	0	1	不稳定型	无	0	0	0
432335	6	0	10/29/1939	86	172	2	29.0698	3	60	2	0	1	0	0	1	1	1	2	0	0	0	无	0	无	0	0	0	无	0	0	0	0	0	0	0	0	0		0	1	8～21天	3	1	1	不稳定型	无	0	0	0
492821	1	0	1/1/1943	70	151.496	2	30.4981	4	60	2	0	0	0	0	1	1	1	1	0	0	0	无	0	无	0	0	0	无	1	0	0	0	0	0	0	0	0		0	1	6～24小	4	0	1	不稳定型	恶化性心	0	0	0
552510	6	0	7/3/1953	70	156	2	28.764	3	60	2	1	0	0	0	1	1	1	1	0	0	0	无	0	无	0	0	0	无	0	0	0	0	0	0	0	0	0		0	1	8～21天	3	0	1	不稳定型	无	0	0	0
563359	6	0	9/5/1934	73	155	2	30.385	4	60	2	1	0	0	1	1	1	1	0	0	0	0	无	0	无	0	0	0	无	0	0	0	0	0	0	0	0	0		0	0		1	0	1	不稳定型	无	0	0	0
294192	6	0	9/22/1936	75	160	2	29.2969	3	60	2	1	0	0	0	1	1	1	2	0	0	0	无	0	无	0	0	0	无	0	0	0	0	0	0	0	0	0		0	1	1～7天	3	0	1	不稳定型	无	0	0	0
539622	6	0	4/19/1944	75	162	2	28.578	3	60	2	1	1	0	0	1	1	1	1	0	0	0	无	0	无	0	0	0	无	0	0	0	0	0	0	0	0	0		0	1	6～24小	4	0	1	不稳定型	无	0	0	0
424887	1	0	4/19/1936	79	165	2	29.0174	3	64	2	1	0	0	0	1	1	1	1	0	0	0	无	0	无	2	0	0	无	0	0	0	0	0	0	0	0	0		0	0		1	0	1	不稳定型	恶化性心	0	0	0
549667	6	0	6/11/1944	81	169	2	28.3604	3	60	2	0	0	0	0	1	1	1	1	0	0	0	无	0	无	0	0	0	无	0	0	0	0	0	0	0	0	0		0	1	<=6小时	5	0	1	不稳定型	无	0	0	0
537798	6	0	9/11/1948	82	170	2	28.3737	3	60	2	0	1	0	0	1	1	1	0	0	0	0	无	0	无	0	0	0	无	0	0	0	0	0	0	0	0	0		0	0		1	0	1	不稳定型	无	0	0	0
535149	6	0	11/14/1953	83	170	2	28.7197	3	60	2	0	1	0	0	1	1	1	0	0	0	1	两周以前	0	无	0	0	0	无	0	0	0	0	0	0	0	0	0		0	1	15天	3	0	1	不稳定型	无	0	0	0
532475	6	0	9/26/1934	89	177	2	28.4082	3	60	2	0	0	0	0	1	1	1	1	0	0	0	无	0	无	0	0	0	无	0	0	0	0	0	0	0	0	0		0	1	<=6小时	5	0	1	不稳定型	无	0	0	0
545847	0	0	6/6/1945	93	180	2	28.7037	3	60	2	0	1	0	0	1	1	1	1	0	0	0	无	0	无	0	0	0	无	0	0	0	0	0	0	0	0	0		0	0		1	0	1	不稳定型	无	0	0	0
576999	6	0	2/20/1941	98	177	2	31.2809	4	60	2	0	1	0	0	1	1	1	1	0	0	1	两周以前	0	无	0	0	0	无	0	0	0	0	0	0	0	0	0		0	0		1	0	1	不稳定型	无	0	0	0
549525	0	0	3/15/1955	74	160	2	28.9062	3	60	2	0	1	0	0	1	1	1	1	0	0	0	无	0	无	0	0	0	无	0	0	0	0	0	0	0	0	0		0	0		1	0	1	不稳定型	无	0	0	0
559870	6	0	9/2/1955	87	172	2	29.4078	3	60	2	0	1	0	0	1	1	1	1	0	0	0	无	0	无	0	0	0	无	0	0	0	0	0	0	0	0	0		0	1	1～7天	3	0	1	不稳定型	无	0	0	0
552743	6	0	2/7/1947	82	170	2	28.3737	3	60	2	0	1	0	0	1	1	1	1	0	0	0	无	0	无	0	0	0	无	0	0	0	0	0	0	0	0	0		0	1	<=6小时	5	0	0	稳定型	无	0	0	0
568252	6	0	3/20/1942	85	164	2	31.6032	4	60	2	1	0	0	0	1	1	1	1	0	0	0	无	0	无	0	0	0	无	0	0	0	0	0	0	0	0	0		0	0		1	0	0	稳定型	无	0	0	0
428750	6	0	10/1/1944	88	176	2	28.4091	3	60	2	0	0	0	0	1	1	1	0	0	0	0	无	0	无	0	0	0	无	0	0	0	0	0	0	0	0	0		0	0		1	0	0	稳定型	无	0	0	0
537415	6	0	12/10/1955	90	174	2	29.7265	3	60	2	0	1	0	0	1	1	1	1	0	0	0	无	0	无	0	0	0	无	0	0	0	0	0	0	0	0	0		0	1	1～7天	3	0	0	稳定型	无	0	0	0
558252	6	0	8/27/1963	72	151.496	2	31.3695	4	42	1	0	1	0	0	1	1	1	2	0	0	0	无	0	无	0	1	0	无	0	0	0	0	0	0	0	0	0		0	1	>21天	2	0	0	无	无	0	0	0
477714	5	0	4/4/1933	80	168	2	28.3447	3	69	2	0	1	0	0	1	1	1	1	0	0	0	无	0	无	0	1	1	无创测试	0	0	0	0	0	0	0	0	0		0	1	>21天	2	0	0	无	无	0	0	0
484414	1	0	10/8/1935	80	160	2	31.25	4	67	2	1	0	0	0	1	1	1	1	0	0	0	无	0	无	0	0	0	无	0	0	0	0	0	0	0	0	0		0	0		1	0	0	无	无	0	0	0
411209		0	3/6/1936	82	171	2	28.0428	3	63	2	0	0	0	0	1	1	1	0	0	0	0	无	0	无	0	0	0	无	0	0	0	0	0	0	0	0	0		0	0		1	0	0	无	无	0	0	0
565286	6	0	6/27/1944	88.2695	151.496	2	38.4581	4	61	2	0	1	1	0	1	1	1	1	0	0	0	无	0	无	0	0	0	无	0	0	0	0	0	0	0	0	0		0	0		1	0	0	无	无	0	0	0
419911	1	0	8/1/1955	90	174	2	29.7265	3	45	1	0	1	0	0	1	1	1	1	0	0	0	无	0	无	0	0	0	无	0	0	0	0	0	0	0	0	0		0	1	>21天	2	0	0	无	无	0	0	0
403221	15	0	10/15/1945	95	176	2	30.6689	4	54	1	0	1	0	0	1	1	1	0	0	0	0	无	0	无	0	0	0	无	0	0	0	0	0	0	0	0	0		0	1	<=6小时	5	0	0	无	无	0	0	0
547052	0	0	11/3/1944	76	163	2	28.6048	3	61	2	1	0	0	0	1	1	1	1	0	0	0	无	0	无	0	0	0	无	0	0	0	0	0	0	0	0	0		0	0		1	0	0	无	无	0	0	0
516948	1	0	5/2/1933	76	155	2	31.6337	4	70	3	1	0	0	0	1	1	1	1	0	0	0	无	0	无	0	0	0	无	0	0	0	0	0	0	0	0	0		0	0		1	0	0	无	无	0	0	0
514701	1	0	4/7/1944	77	159	2	30.4577	4	59	1	1	1	1	1	1	1	1	0	0	0	0	无	0	无	0	0	0	无	0	0	0	0	0	0	0	0	0		0	0		1	0	0	无	无	0	0	0
209925	10	0	11/10/1937	78	163	2	29.3575	3	63	2	0	1	0	1	1	1	1	2	0	0	0	无	0	无	0	0	0	无	0	0	0	0	0	0	0	0	0		0	1	<=6小时	5	0	0	无	无	0	0	0
529755	0	0	4/16/1953	80	165	2	29.3848	3	51	1	0	1	1	1	1	1	1	1	0	0	0	无	0	无	1	0	0	无	0	0	0	0	0	0	0	0	0		0	0		1	0	0	无	无	0	0	0
523963	1	0	10/20/1946	80	168	2	28.3447	3	57	1	0	0	0	0	1	1	1	1	0	0	0	无	0	无	0	0	0	无	0	0	0	0	0	0	0	0	0		0	1	>21天	2	0	0	无	无	0	0	0
492160	1	0	10/10/1940	80	166	2	29.0318	3	63	2	0	1	0	0	1	1	1	1	0	0	0	无	0	无	0	1	0	无	1	0	0	0	0	0	0	0	0		0	0		1	0	0	无	无	0	0	0
516647	1	0	8/1/1936	80	165	2	29.3848	3	67	2	0	0	0	0	1	1	1	1	0	0	0	无	0	无	0	0	0	无	1	0	0	0	0	0	0	0	1		0	1	>21天	2	0	0	无	无	0	0	0
563072	6	0	4/6/1952	82	169	2	28.7105	3	53	1	0	1	1	0	1	1	1	1	0	0	0	无	0	无	0	0	0	无	0	0	0	0	0	0	0	0	0		0	0		1	0	0	无	无	0	0	0
522943	1	0	3/21/1961	84	170	2	29.0657	3	42	1	0	1	1	0	1	1	1	1	0	0	0	无	0	无	0	0	0	无	0	0	0	0	0	0	0	0	0		0	0		1	0	0	无	无	0	0	0
501001	1	0	5/4/1946	85	168	2	30.1162	4	57	1	0	1	0	0	1	1	1	0	0	0	0	无	0	无	1	0	0	无	0	0	0	0	0	0	0	0	0		0	1	>21天	2	0	0	无	无	0	0	0
468468	0	0	11/24/1940	85	170	2	29.4118	3	62	2	0	0	0	0	1	1	1	1	0	0	0	无	0	无	1	0	0	无	0	0	0	0	0	0	0	0	0		0	1	>21天	2	0	0	无	无	0	0	0
448111	1	0	5/5/1924	85	173	2	28.4005	3	77	3	0	0	0	0	1	1	1	1	0	0	0	无	0	无	0	0	0	无	0	0	0	0	0	0	0	0	0		0	0		1	0	0	无	无	0	0	0
471317	1	0	4/18/1949	88	170	2	30.4498	4	53	1	0	0	0	0	1	1	1	1	0	0	0	无	0	无	0	0	0	无	0	0	0	0	0	0	0	0	0		0	1	>21天	2	0	0	无	无	0	0	0
534545	0	0	12/18/1949	88	170	2	30.4498	4	60	2	0	1	0	0	1	1	1	1	0	0	0	无	0	无	0	0	0	无	0	0	0	0	0	0	0	0	0		0	1	>21天	2	0	0	无	无	0	0	0
552717	6	0	8/14/1942	88	175	2	28.7347	3	62	2	0	1	1	0	1	1	1	1	0	0	0	无	0	无	0	0	0	无	1	0	0	0	0	0	0	0	1		0	1	>21天	2	0	0	无	无	0	0	0
575670	0	0	4/6/1948	88	152	2	38.0886	4	57	1	1	0	0	0	1	1	1	1	0	0	0	无	0	无	0	0	0	无	0	0	0	0	0	0	0	0	0		0	0		1	0	0	无	无	0	0	0
575670	0	0	4/6/1948	88	152	2	38.0886	4	57	1	1	0	0	0	1	1	1	1	0	0	0	无	0	无	0	0	0	无	0	0	0	0	0	0	0	0	0		0	0		1	0	0	无	无	0	0	0
529616	5	0	6/1/1922	88	176	2	28.4091	3	82	4	0	1	0	0	1	1	1	0	0	0	0	无	0	无	1	0	0	无	0	0	0	0	0	0	0	0	0		0	1	>21天	2	0	0	无	无	0	0	0
553089	6	0	5/22/1958	88.2695	170	2	30.5433	4	46	1	0	1	0	0	1	1	1	1	0	0	0	无	0	无	0	0	0	无	0	0	0	0	0	0	0	0	0		0	0		1	0	0	无	无	0	0	0
538102	6	0	2/5/1937	88.2695	170	2	30.5433	4	67	2	0	0	0	0	1	1	1	1	0	0	0	无	0	无	0	0	0	无	0	0	0	0	0	0	0	0	0		0	0		1	0	0	无	无	0	0	0
538199	6	0	2/5/1940	88.2695	60	2	245.194	4	60	2	1	1	0	0	1	1	1	1	0	0	1	两周以前	0	无	0	0	0	无	0	0	0	0	0	0	0	0	0		0	1	>21天	2	0	0	无	无	0	0	0
461488	0	0	7/16/1944	89	178	2	28.0899	3	57	1	0	0	0	0	1	1	1	1	0	0	0	无	0	无	0	0	0	无	0	0	0	0	0	0	0	0	0		0	0		1	0	0	无	无	0	0	0
438040	8	0	9/18/1957	90	177	2	28.7274	3	44	1	0	1	0	0	1	1	1	1	0	0	0	无	0	无	0	0	0	无	1	0	0	0	0	0	0	0	1		0	0		1	0	0	无	无	0	0	0
491513	1	0	12/1/1957	90	179	2	28.089	3	46	1	0	1	1	0	1	1	1	1	0	0	0	无	0	无	1	0	0	无	0	0	0	0	0	0	0	0	0		0	1	>21天	2	0	0	无	无	0	0	0
445572	1	0	4/15/1957	90	165	2	33.0579	4	44	1	0	0	0	0	1	1	1	0	0	0	0	无	0	无	0	0	0	无	0	0	0	0	0	0	0	0	0		0	0		1	0	0	无	无	0	0	0
493369	1	0	10/15/1954	90	174	2	29.7265	3	49	1	0	1	1	0	1	1	1	1	0	0	0	无	0	无	0	0	0	无	0	0	0	0	0	0	0	0	0		0	1	6～24小	4	0	0	无	无	0	0	0
472019	1	0	10/19/1954	90	174	2	29.7265	3	48	1	0	1	1	0	1	1	1	1	0	0	0	无	0	无	0	0	0	无	0	0	0	0	0	0	0	0	0		0	0		1	1	0	无	无	0	0	0
582544	6	0	10/4/1950	90	174	2	29.7265	3	55	1	0	0	0	0	1	1	1	1	0	0	0	无	0	无	0	0	0	无	0	0	0	0	0	0	0	0	0		0	1	6～24小	4	0	0	无	无	0	0	0
567868	6	0	6/24/1936	90	170	2	31.1419	4	69	2	0	1	0	0	1	1	1	1	0	0	0	无	0	无	0	0	0	无	0	0	0	0	0	0	0	0	0		0	0		1	0	0	无	无	0	0	0
562502	6	0	3/31/1950	91	170	2	31.4879	4	55	1	0	1	0	0	1	1	1	1	0	0	0	无	0	无	0	0	0	无	0	0	0	0	0	0	0	0	0		0	0		1	0	0	无	无	0	0	0
534192	6	0	2/15/1946	91	170	2	31.4879	4	58	1	0	1	0	0	1	1	1	1	0	0	0	无	0	无	1	0	0	无	0	0	0	0	0	0	0	0	0		0	0		1	0	0	无	无	0	0	0
534051	6	0	7/1/1948	92	173	2	30.7394	4	56	1	0	1	0	0	1	1	1	1	0	0	0	无	0	无	0	0	0	无	1	0	0	0	0	0	0	0	0		0	1	>21天	2	0	0	无	无	0	0	0
981336	1	0	2/11/1941	92.5	180	2	28.5494	3	62	2	0	1	0	0	1	1	1	1	0	0	0	无	0	无	0	0	0	无	0	0	0	0	0	0	0	0	0		0	0		1	0	0	无	无	0	0	0
577907	0	0	4/1/1951	95	172	2	32.112	4	54	1	0	1	0	0	1	1	1	2	0	0	0	无	0	无	0	0	0	无	0	0	0	0	0	0	0	0	0		0	1	<=6小时	5	0	0	无	无	0	0	0
492367	1	0	11/11/1949	95	167	2	34.0636	4	54	1	0	1	1	0	1	1	1	1	0	0	0	无	0	无	0	0	0	无	0	0	0	0	0	0	0	0	0		0	1	<=6小时	5	0	0	无	无	0	0	0
570662		0	11/24/1954	99	174	2	32.6992	4	51	1	0	1	0	0	1	1	1	1	0	0	0	无	0	无	1	0	0	无	1	0	0	0	0	0	0	0	1		0	1	>21天	2	0	0	无	无	0	0	0
467161	1	0	11/15/1945	100	175	2	32.6531	4	57	1	0	0	0	0	1	1	1	1	0	0	0	无	0	无	0	0	0	无	0	0	0	0	0	0	0	0	0		0	1	>21天	2	0	0	无	无	0	0	0
446025	6	0	8/26/1930	100	185	2	29.2184	3	74	3	0	0	0	0	1	1	1	1	0	0	0	无	0	无	1	1	0	无	0	0	0	0	0	0	0	0	0		0	0		1	0	0	无	无	0	0	1
466948	1	0	2/6/1946	104	183	2	31.055	4	56	1	0	1	0	1	1	1	1	0	0	0	0	无	0	无	1	0	0	无	0	0	0	0	0	0	0	0	0		0	1	>21天	2	0	0	无	无	0	0	0
485613	1	0	7/1/1930	107	180	2	33.0247	4	72	3	0	1	0	0	1	1	1	0	0	0	1	两周以前	0	无	1	0	1	CVA	0	0	0	0	0	0	0	0	0		0	0		1	0	0	无	无	0	0	0
573049	0	0	2/4/1952	110	180	2	33.9506	4	53	1	0	0	0	0	1	1	1	1	0	0	0	无	0	无	0	0	0	无	0	0	0	0	0	0	0	0	0		0	0		1	0	0	无	无	0	0	0
518193	6	0	6/21/1951	82	171	2	28.0428	3	53	1	0	1	0	0	1	1	1	1	0	0	0	无	0	无	0	0	0	无	1	0	0	0	0	0	0	0	0		0	0		1	0	0	无	无	0	0	0
412830	1	0	3/19/1940	88	174	2	29.0659	3	59	1	0	1	0	0	1	1	1	1	0	0	0	无	0	无	2	0	0	无	0	0	0	0	0	0	0	0	0		0	1	6～24小	4	0	0	无	无	0	0	0
482197	1	0	12/26/1951	88	176	2	28.4091	3	51	1	0	1	0	0	1	1	1	1	0	0	0	无	0	无	0	0	0	无	1	0	0	0	0	0	0	0	0		0	1	>21天	2	0	0	无	无	0	0	0
495039	0	0	2/10/1960	90	179	2	28.089	3	43	1	0	1	1	0	1	1	1	1	0	0	0	无	0	无	0	0	0	无	0	0	0	0	0	0	0	0	0		0	1	>21天	2	0	0	无	无	0	0	0
411027	1	0	5/3/1946	73	161	2	28.1625	3	53	1	1	0	0	0	1	1	1	0	0	0	0	无	0	无	0	0	0	无	0	0	0	0	0	0	0	0	0		0	0		1	0	0	无	无	0	0	0
471387	0	0	3/20/1952	86	172	2	29.0698	3	50	1	0	1	1	0	1	1	1	2	0	0	1	两周以前	0	无	0	0	1	CVA	0	0	0	0	0	0	0	0	0		0	0		1	0	0	无	无	0	0	0
555944	6	0	6/15/1935	52	155	3	21.6441	1	60	2	1	0	0	0	1	1	1	1	0	0	0	无	0	无	0	0	0	无	0	0	0	0	0	0	0	0	0		0	0		1	0	1	不稳定型	无	0	0	0
570988	6	0	6/21/1929	63	174	3	20.8086	1	60	2	0	0	0	0	1	1	1	0	0	0	0	无	0	无	0	0	0	无	0	0	0	0	0	0	0	0	0		0	0		1	0	1	不稳定型	无	0	0	0
501182	1	0	11/21/1926	80	172	3	27.0416	3	77	3	0	0	0	0	1	1	1	2	0	0	1	两周以前	0	无	0	0	1	CVA	0	0	0	0	0	0	0	0	0		0	1	6～24小	4	0	1	不稳定型	静息性心	0	0	0
575240	6	0	6/17/1948	48	150	3	21.3333	1	60	2	1	0	0	0	1	1	1	2	0	0	0	无	0	无	0	0	0	无	0	0	0	0	0	0	0	0	0		0	0		1	0	1	不稳定型	无	0	0	0
498809	1	0	9/15/1945	52	160	3	20.3125	1	58	1	1	0	0	1	1	1	1	1	0	0	0	无	0	无	0	0	0	无	0	0	0	0	0	0	0	0	0		0	1	6～24小	4	0	1	不稳定型	梗死后心	0	0	0
554525	6	0	12/27/1942	55	158	3	22.0317	1	60	2	1	0	0	0	1	1	1	2	0	0	0	无	0	无	0	0	0	无	0	0	0	0	0	0	0	0	0		0	0		1	0	1	不稳定型	无	0	0	0
557896	6	0	2/17/1940	55	154	3	23.1911	1	60	2	1	0	0	0	1	1	1	1	0	0	1	两周以前	0	无	0	0	0	无	0	0	0	0	0	0	0	0	0		0	1	>21天	2	0	1	不稳定型	无	0	0	0
557841	6	0	10/5/1934	55	163	3	20.7008	1	71	3	1	0	0	0	1	1	1	1	0	0	0	无	0	无	0	0	0	无	0	0	0	0	0	0	0	0	0		0	1	<=6小时	5	0	1	不稳定型	变异性心	0	0	0
295869	6	0	10/21/1944	58	160	3	22.6562	1	60	2	0	0	0	0	1	1	1	1	0	0	0	无	0	无	0	0	0	无	0	1	0	0	0	0	0	0	0		0	0		1	0	1	不稳定型	无	0	0	0
531890	6	0	10/11/1946	60	164	3	22.3081	1	60	2	0	0	0	0	1	1	1	1	0	0	0	无	0	无	0	0	0	无	0	0	0	0	0	0	0	0	0		0	0		1	0	1	不稳定型	无	0	0	0
494409	1	0	9/19/1943	60	163	3	22.5827	1	60	2	1	0	0	0	1	1	1	1	0	0	1	两周以前	0	无	0	0	1	CVA	0	0	0	0	0	0	0	0	0		0	1	6～24小	4	0	1	不稳定型	恶化性心	0	0	0
568297	6	0	11/2/1941	61	161	3	23.533	1	60	2	0	1	0	0	1	1	1	1	0	0	0	无	0	无	0	0	0	无	0	0	0	0	0	0	0	0	0		0	1	>21天	2	0	1	不稳定型	无	0	0	0
547929	6	0	11/22/1930	61	161	3	23.533	1	60	2	0	1	0	0	1	1	1	1	0	0	0	无	0	无	0	1	0	无	0	0	0	0	0	0	0	0	0		0	1	>21天	2	0	1	不稳定型	无	0	0	0
416434	6	0	2/18/1940	62	172	3	20.9573	1	60	2	0	1	0	0	1	1	1	1	0	0	0	无	0	无	0	0	0	无	0	0	0	0	0	0	0	0	0		0	0		1	0	1	不稳定型	无	0	0	0
543598	6	0	10/21/1931	64	170	3	22.1453	1	60	2	0	0	0	0	1	1	1	1	0	0	0	无	0	无	0	0	0	无	0	0	0	0	0	0	0	0	0		0	1	>21天	2	1	1	不稳定型	无	0	0	0
472373	0	0	12/27/1937	65	170	3	22.4913	1	65	2	0	1	0	0	1	1	1	1	0	0	0	无	0	无	0	0	0	无	0	0	0	0	0	0	0	0	0		0	0		1	0	1	不稳定型	恶化性心	0	0	0
585489	6	0	6/29/1958	73	179	3	22.7833	1	60	2	0	1	0	0	1	1	1	1	0	0	1	两周以前	0	无	0	0	0	无	0	0	0	0	0	0	0	0	0		0	0		1	0	1	不稳定型	无	0	0	0
383821	1	0	9/10/1957	75	180	3	23.1481	1	60	2	0	1	0	0	1	1	1	1	0	0	0	无	0	无	0	0	0	无	0	0	0	0	0	0	0	0	0		0	0		1	0	1	不稳定型	无	0	0	0
548390	6	0	10/15/1939	61	159	3	24.1288	1	60	2	1	1	0	0	1	1	1	1	0	0	0	无	0	无	0	0	0	无	0	0	0	0	0	0	0	0	0		0	1	>21天	2	0	1	不稳定型	无	0	0	0
569284	6	0	11/16/1936	64	156	3	26.2985	3	60	2	0	0	0	0	1	1	1	1	0	0	1	两周以前	0	无	0	0	0	无	0	0	0	0	0	0	0	0	0		0	0		1	0	1	不稳定型	无	0	0	0
568980	6	0	6/17/1941	64	159	3	25.3155	3	60	2	1	0	0	0	1	1	1	2	0	0	0	无	0	无	0	0	0	无	0	0	0	0	0	0	0	0	0		0	0		1	0	1	不稳定型	无	0	0	0
528324	6	0	7/5/1947	65	155	3	27.0552	3	60	2	1	0	0	0	1	1	1	1	0	0	0	无	0	无	0	0	0	无	0	0	0	0	0	0	0	0	0		0	1	6～24小	4	0	1	不稳定型	无	0	0	0
579973	0	0	7/15/1952	67	162	3	25.5296	3	53	1	0	1	0	0	1	1	1	1	0	0	0	无	0	无	0	0	0	无	0	0	0	0	0	0	0	0	0		0	0		1	0	1	不稳定型	无	0	0	0
553076	6	0	2/12/1932	67	160	3	26.1719	3	60	2	1	0	0	0	1	1	1	2	0	0	0	无	0	无	0	1	0	无	0	0	0	0	0	0	0	0	0		0	0		1	0	1	不稳定型	无	0	0	0
556918	1	0	7/24/1949	67	163	3	25.2174	3	60	2	1	0	0	1	1	1	1	1	0	0	0	无	0	无	0	0	0	无	0	0	0	0	0	0	0	0	0		0	0		1	0	1	不稳定型	无	0	0	0
397122	6	0	4/9/1945	67	160	3	26.1719	3	60	2	1	0	0	1	1	1	1	1	0	0	0	无	0	无	0	0	0	无	0	0	0	0	0	0	0	0	0		0	0		1	0	1	不稳定型	无	0	0	0
571704	0	0	11/1/1935	68	162	3	25.9107	3	60	2	0	0	0	0	1	1	1	1	0	0	0	无	0	无	0	0	0	无	0	0	0	0	0	0	0	0	0		0	1	>21天	2	0	1	不稳定型	无	0	0	0
581189	6	0	1/23/1934	68	168	3	24.093	1	60	2	0	1	0	0	1	1	1	1	0	0	1	两周以前	0	无	0	0	0	无	0	0	0	0	0	0	0	0	0		0	1	6～24小	4	0	1	不稳定型	无	0	0	0
572016	6	0	1/23/1956	68	168	3	24.093	1	60	2	0	0	0	0	1	1	1	1	0	0	0	无	0	无	0	0	0	无	0	0	0	0	0	0	0	0	0		0	0		1	0	1	不稳定型	无	0	0	0
528071	6	0	6/6/1939	69	162	3	26.2917	3	60	2	1	0	0	0	1	1	1	1	0	0	0	无	0	无	0	0	0	无	0	0	0	0	0	0	0	0	0		0	0		1	1	1	不稳定型	无	0	0	0
540530	0	0	3/14/1950	69	163	3	25.9701	3	60	2	1	0	0	0	1	1	1	1	0	0	0	无	0	无	0	0	0	无	0	0	0	0	0	0	0	0	0		0	0		1	0	1	不稳定型	无	0	0	0
582401	0	0	8/1/1927	72	166	3	26.1286	3	60	2	0	0	0	0	1	1	1	1	0	0	1	两周以前	0	无	0	0	0	无	0	0	0	0	0	0	0	0	0		0	0		1	0	1	不稳定型	无	0	0	0
541278	0	0	12/29/1942	72	172	3	24.3375	1	60	2	0	0	0	0	1	1	1	1	0	0	1	两周以前	0	无	0	0	0	无	0	0	0	0	0	0	0	0	0		0	0		1	0	1	不稳定型	无	0	0	0
553698	6	0	4/10/1948	74	175	3	24.1633	1	60	2	0	1	0	0	1	1	1	1	0	0	0	无	0	无	0	0	0	无	0	0	0	0	0	0	0	0	0		0	0		1	0	1	不稳定型	无	0	0	0
527450	1	0	2/28/1950	75	171	3	25.6489	3	60	2	0	0	0	1	1	1	1	1	0	0	0	无	0	无	0	0	0	无	0	0	0	0	0	0	0	0	0		0	1	>21天	2	0	1	不稳定型	无	0	0	0
536871	6	0	3/6/1958	76	175	3	24.8163	1	60	2	0	1	0	0	1	1	1	1	0	0	0	无	0	无	0	0	0	无	0	0	0	0	0	0	0	0	0		0	1	>21天	2	0	1	不稳定型	无	0	0	0
570765	6	0	12/7/1948	77	167	3	27.6095	3	60	2	0	1	0	0	1	1	1	1	0	0	0	无	0	无	0	0	0	无	0	0	0	0	0	0	0	0	0		0	0		1	0	1	不稳定型	无	0	0	0
514156	6	0	9/29/1940	78	175	3	25.4694	3	60	2	0	1	0	0	1	1	1	1	0	0	0	无	0	无	0	0	0	无	0	0	0	0	0	0	0	0	0		0	0		1	0	1	不稳定型	无	0	0	0
539158	6	0	6/1/1955	80	170	3	27.6817	3	49	1	0	1	1	0	1	1	1	1	0	0	0	无	0	无	0	0	0	无	0	0	0	0	0	0	0	0	0		0	1	6～24小	4	0	1	不稳定型	初发劳力	0	0	0
567345	6	0	8/16/1936	80	173	3	26.7299	3	60	2	0	0	0	0	1	1	1	1	0	0	1	两周以前	0	无	0	0	0	无	0	0	0	0	0	0	0	0	0		0	1	<=6小时	5	0	1	不稳定型	无	0	0	0
557999	6	0	8/16/1938	80	170	3	27.6817	3	60	2	0	1	0	1	1	1	1	1	0	0	0	无	0	无	0	0	0	无	0	0	0	0	0	0	0	0	0		0	1	6～24小	4	0	1	不稳定型	无	0	0	0
583587	6	0	11/11/1954	80	174	3	26.4236	3	60	2	0	1	0	0	1	1	1	0	0	0	0	无	0	无	0	0	0	无	0	0	0	0	0	0	0	0	0		0	1	<=6小时	5	0	1	不稳定型	无	0	0	0
548790	6	0	3/1/1931	81	172	3	27.3797	3	73	3	0	0	0	0	1	1	1	1	0	0	0	无	0	无	1	0	0	无	0	0	0	0	0	0	0	0	0		0	0		1	0	1	不稳定型	变异性心	0	0	0
549560	6	0	8/8/1925	82	174	3	27.0842	3	60	2	0	1	0	0	1	1	1	0	0	0	0	无	0	无	0	0	0	无	0	0	0	0	0	0	0	0	0		0	0		1	0	1	不稳定型	无	0	0	0
544057	6	0	4/22/1949	83	174	3	27.4145	3	60	2	0	1	0	0	1	1	1	1	0	0	0	无	0	无	0	0	0	无	0	0	0	0	0	0	0	0	0		0	1	6～24小	4	0	1	不稳定型	无	0	0	0
561602	6	0	6/27/1949	84	180	3	25.9259	3	60	2	0	0	0	0	1	1	1	1	0	0	0	无	0	无	0	0	0	无	0	0	0	0	0	0	0	0	0		0	1	>21天	2	0	1	不稳定型	无	0	0	0
578986	6	0	3/4/1966	85	178	3	26.8274	3	60	2	0	1	0	1	1	1	1	2	0	0	0	无	0	无	0	0	0	无	0	0	0	0	0	0	0	0	0		0	1	6～24小	4	0	1	不稳定型	无	0	0	0
581374	6	0	6/10/1960	88	178	3	27.7743	3	45	1	0	1	0	0	1	1	1	2	0	0	0	无	0	无	0	0	0	无	0	0	0	0	0	0	0	0	0		0	1	>21天	2	0	1	不稳定型	静息性心	0	0	0
533140	6	0	2/19/1951	92	183	3	27.4717	3	60	2	0	1	0	1	1	1	1	1	0	0	0	无	0	无	0	0	0	无	0	0	0	0	0	0	0	0	0		0	1	6～24小	4	0	1	不稳定型	无	0	0	0
561577	0	0	5/9/1945	88	180	3	27.1605	3	60	2	0	1	0	0	1	1	1	1	0	0	0	无	0	无	0	0	0	无	0	0	0	0	0	0	0	0	0		0	0		1	0	1	不稳定型	无	0	0	0
577929	6	0	6/1/1930	48	160	3	18.75	1	60	2	1	0	0	0	1	1	1	2	0	0	0	无	0	无	0	0	0	无	0	0	0	0	0	0	0	0	0		0	0		1	0	0	稳定型	无	0	0	0
537806	6	0	9/9/1940	51	150	3	22.6667	1	60	2	1	0	0	0	1	1	1	1	0	0	0	无	0	无	0	0	0	无	0	0	0	0	0	0	0	0	0		0	0		1	0	0	稳定型	无	0	0	0
549505	6	0	1/22/1935	59	170	3	20.4152	1	60	2	0	0	0	0	1	1	1	1	0	0	0	无	0	无	0	0	0	无	0	0	0	0	0	0	0	0	0		0	1	15天	3	0	0	稳定型	无	0	0	0
538120	6	0	5/19/1929	62	167	3	22.231	1	60	2	0	0	0	0	1	1	1	1	0	0	0	无	0	无	0	0	0	无	0	0	0	0	0	0	0	0	0		0	1	>21天	2	0	0	稳定型	无	0	0	0
570379	6	0	7/20/1953	69	170	3	23.8754	1	60	2	0	1	0	0	1	1	1	1	0	0	0	无	0	无	0	0	0	无	0	0	0	0	0	0	0	0	0		0	1	>21天	2	0	0	稳定型	无	0	0	0
542007	0	0	6/29/1964	72	174	3	23.7812	1	60	2	0	0	0	0	1	1	1	1	0	0	0	无	0	无	0	0	0	无	0	0	0	0	0	0	0	0	0		0	1	>21天	2	0	0	稳定型	无	0	0	0
539298	6	0	1/15/1941	61	158	3	24.4352	1	60	2	1	0	0	0	1	1	1	1	0	0	0	无	0	无	0	0	0	无	0	0	0	0	0	0	0	0	0		0	0		1	0	0	稳定型	无	0	0	0
536618	6	0	12/18/1955	65	160	3	25.3906	3	60	2	0	1	0	0	1	1	1	1	0	0	0	无	0	无	0	0	0	无	0	0	0	0	0	0	0	0	0		0	0		1	0	0	稳定型	无	0	0	0
542147	6	0		69	168	3	24.4473	1	60	2	0	0	0	0	1	1	1	1	0	0	0	无	0	无	0	0	0	无	0	0	0	0	0	0	0	0	0		0	1	>21天	2	0	0	稳定型	无	0	0	0
355314	6	0	8/21/1937	70	169	3	24.5089	1	60	2	0	0	0	0	1	1	1	1	0	0	0	无	0	无	0	0	0	无	0	0	0	0	0	0	0	0	0		0	1	>21天	2	0	0	稳定型	无	0	0	0
551217	6	0	5/7/1952	75	169	3	26.2596	3	60	2	0	0	0	0	1	1	1	1	0	0	0	无	0	无	0	0	0	无	0	0	0	0	0	0	0	0	0		0	0		1	0	0	稳定型	无	0	0	0
547617	6	0	3/4/1943	76	176	3	24.5351	1	60	2	0	1	0	0	1	1	1	1	0	0	0	无	0	无	0	1	0	无	0	0	0	0	0	0	0	0	0		0	0		1	0	0	稳定型	无	0	0	0
549832	6	0	6/29/1955	76	167	3	27.2509	3	60	2	0	1	0	0	1	1	1	1	0	0	0	无	0	无	0	0	0	无	0	0	0	0	0	0	0	0	0		0	0		1	0	0	稳定型	无	0	0	0
500047	6	0	2/7/1947	79	170	3	27.3356	3	60	2	0	1	0	1	1	1	1	1	0	0	0	无	0	无	0	0	0	无	0	0	0	0	0	0	0	0	0		0	1	6～24小	4	0	0	稳定型	无	0	0	0
546132	6	0	10/1/1948	80	170	3	27.6817	3	60	2	0	1	0	0	1	1	1	0	0	0	0	无	0	无	0	0	0	无	0	0	0	0	0	0	0	0	0		0	1	6～24小	4	0	0	稳定型	无	0	0	0
550738	6	0	1/21/1950	89	180	3	27.4691	3	60	2	0	1	0	0	1	1	1	1	0	0	0	无	0	无	0	0	0	无	0	0	0	0	0	0	0	0	0		0	1	6～24小	4	0	0	稳定型	无	0	0	0
556301	6	0	1/6/1958	68	170	3	23.5294	1	60	2	0	0	0	0	1	1	1	0	0	0	0	无	0	无	0	0	0	无	0	0	0	0	0	0	0	0	0		0	0		1	0	0	稳定型	无	0	0	0
444369	1	0	9/28/1934	54	161	3	20.8325	1	67	2	1	0	0	0	1	1	1	0	0	0	0	无	0	无	1	0	0	无	0	0	0	0	0	0	0	0	0		0	0		1	0	0	稳定型	无	0	0	0
465649	1	0	11/5/1928	44	158	3	17.6254	2	74	3	1	0	0	0	1	1	1	1	0	0	0	无	0	无	0	0	0	无	0	0	0	0	0	0	0	0	0		0	0		1	0	0	无	无	0	0	0
480146	5	0	4/28/1926	52	155	3	21.6441	1	76	3	1	0	0	0	1	1	1	1	0	0	0	无	0	无	0	1	0	无	1	0	0	0	0	0	0	0	1		0	1	15天	3	0	0	无	无	0	0	0
583904	6	0	6/2/1937	68	172	3	22.9854	1	68	2	0	1	0	0	1	1	1	1	0	0	1	两周以前	0	无	0	0	1	CVA	0	0	0	0	0	0	0	0	0		0	1	<=6小时	5	0	0	无	无	0	0	0
523929	1	0	10/25/1943	70	180	3	21.6049	1	60	2	0	0	0	0	1	1	1	1	0	0	0	无	0	无	0	0	0	无	0	0	0	0	0	0	0	0	0		0	0		1	0	0	无	无	0	0	0
452395	1	0	12/27/1935	70	173	3	23.3887	1	66	2	0	0	0	0	1	1	1	1	0	0	0	无	0	无	0	0	0	无	0	0	0	0	0	0	0	0	0		0	1	>21天	2	0	0	无	无	0	0	0
578495		0	6/25/1947	68	165	3	24.977	3	58	1	0	0	0	1	1	1	1	1	0	0	0	无	0	无	0	0	1	CVA	0	0	0	0	0	0	0	0	0		0	1	>21天	2	0	0	无	无	0	0	0
466994	5	0	8/14/1931	72	170	3	24.9135	3	71	3	0	1	0	0	1	1	1	2	0	0	0	无	0	无	0	0	0	无	0	0	0	0	0	0	0	0	0		0	0		1	0	0	无	无	0	0	0
492547	1	0	1/31/1958	80	176	3	25.8264	3	45	1	0	1	1	0	1	1	1	0	0	0	0	无	0	无	0	0	0	无	0	0	0	0	0	0	0	0	0		0	0		1	0	0	无	无	0	0	0
492128	1	0	8/20/1942	80	172	3	27.0416	3	61	2	0	0	0	0	1	1	1	1	0	0	0	无	0	无	0	1	1	无创测试	1	0	0	0	0	0	0	0	0		0	1	>21天	2	0	0	无	无	0	0	0
548249	6	0	1/17/1958	89	180	3	27.4691	3	46	1	0	1	1	1	1	1	1	0	0	0	0	无	0	无	0	0	0	无	0	0	0	0	0	0	0	0	0		0	1	<=6小时	5	0	0	无	无	0	0	0
496031	0	0	1/3/1941	76	168	3	26.9274	3	62	2	1	0	0	0	1	1	1	1	0	0	0	无	0	无	0	0	0	无	0	0	0	0	0	0	0	0	0		0	1	>21天	2	0	0	无	无	0	0	0
566244	6	0	5/17/1936	50	164	3	18.5901	2	69	2	1	0	0	0	1	1	1	0	0	0	0	无	0	无	0	1	1	无创测试	0	0	0	0	0	0	0	0	0		0	0		1	0	0	无	无	0	0	0
571495	0	0	6/17/1937	52	154	3	21.9261	1	68	2	0	0	0	0	1	1	1	0	0	0	1	两周以前	0	无	0	0	1	CVA	0	0	0	0	0	0	0	0	0		0	1	<=6小时	5	0	0	无	无	0	0	0
338029		0	12/12/1936	53	163	3	19.9481	1	69	2	0	0	0	0	1	1	1	2	0	0	0	无	0	无	0	1	0	无	0	0	0	0	0	0	0	0	0		0	0		1	0	0	无	无	0	0	0
580363	0	0	6/18/1939	54	155	3	22.4766	1	60	2	1	0	0	0	1	1	1	1	0	0	0	无	0	无	0	0	0	无	0	0	0	0	0	0	0	0	0		0	1	>21天	2	0	0	无	无	0	0	0
509146	1	0	5/24/1934	54	160	3	21.0938	1	69	2	0	1	0	0	1	1	1	1	0	0	0	无	0	无	0	0	0	无	0	0	0	0	0	0	0	0	0		0	1	<=6小时	5	0	0	无	无	0	0	0
498564	1	0	3/7/1937	55	158	3	22.0317	1	66	2	1	0	0	0	1	1	1	1	0	0	0	无	0	无	0	0	0	无	0	0	0	0	0	0	0	0	0		0	0		1	0	0	无	无	0	0	0
299520	1	0	1/12/1932	55	158	3	22.0317	1	71	3	0	1	1	0	1	1	1	1	0	0	0	无	0	无	0	0	0	无	0	0	0	0	0	0	0	0	0		0	1	>21天	2	0	0	无	无	0	0	0
553288	5	0	1/21/1939	55	158	3	22.0317	1	65	2	1	0	0	1	1	1	1	0	0	0	0	无	0	无	0	0	0	无	1	0	0	0	0	0	0	0	0		0	0		1	0	0	无	无	0	0	0
475506	1	0	8/20/1938	56	172	3	18.9292	1	64	2	0	1	1	0	1	1	1	1	0	0	0	无	0	无	1	1	0	无	0	0	0	0	0	0	0	0	0		0	0		1	0	0	无	无	0	0	0
376089	6	0	1/17/1948	56	160	3	21.875	1	56	1	1	0	0	0	1	1	1	1	0	0	0	无	0	无	0	0	0	无	1	0	0	0	0	0	0	0	0		0	1	8～21天	3	0	0	无	无	0	0	0
582128	0	0	8/27/1938	56.5	157	3	22.9218	1	67	2	1	0	0	0	1	1	1	0	0	0	0	无	0	无	0	0	0	无	1	0	0	0	0	0	0	0	0		0	1	>21天	2	0	0	无	无	0	0	0
581852	6	0	10/4/1953	57	158	3	22.8329	1	52	1	1	0	0	0	1	1	1	1	0	0	0	无	0	无	0	0	0	无	0	0	0	0	0	0	0	0	0		0	0		1	0	0	无	无	0	0	0
417378	1	0	10/3/1933	57	172	3	19.2672	1	67	2	0	1	0	0	1	1	1	1	0	0	0	无	0	无	3	0	0	无	0	0	0	0	0	0	0	0	0		0	0		1	0	0	无	无	0	0	0
548252	0	0	3/12/1929	57	170	3	19.7232	1	75	3	0	1	0	0	1	1	1	1	0	0	1	两周以前	0	无	0	1	1	CVA	1	0	0	0	0	0	0	0	1		0	1	6～24小	4	0	0	无	无	0	0	0
522335	1	0	10/16/1946	58	158	3	23.2335	1	57	1	1	0	0	0	1	1	1	2	0	0	0	无	0	无	0	0	0	无	0	0	0	0	0	0	0	0	0		0	1	>21天	2	0	0	无	无	0	0	0
495352	0	0	6/3/1943	58	156	3	23.833	1	60	2	1	0	0	0	1	1	1	1	0	0	0	无	0	无	0	0	0	无	0	0	0	0	0	0	0	0	0		0	0		1	0	0	无	无	0	0	0
419271		0	10/17/1937	58	156	3	23.833	1	63	2	1	0	0	0	1	1	1	1	0	0	0	无	0	无	0	0	0	无	0	0	0	0	0	0	0	0	0		0	1	>21天	2	0	0	无	无	0	0	0
480705	0	0	7/6/1936	58	156	3	23.833	1	66	2	1	0	0	1	1	1	1	0	0	0	0	无	0	无	2	1	1	无创测试	0	0	0	0	0	0	0	0	0		0	0		1	0	0	无	无	0	0	0
581168	0	0	1/5/1932	59	160	3	23.0469	1	73	3	0	0	0	0	1	1	1	1	0	0	0	无	0	无	0	0	0	无	0	0	0	0	0	0	0	0	0		0	1	<=6小时	5	0	0	无	无	0	0	0
497129	1	0	6/30/1938	59	160	3	23.0469	1	65	2	1	0	0	0	1	1	1	2	0	0	1	两周以前	0	无	0	0	1	CVA	0	0	0	0	0	0	0	0	0		0	0		1	0	0	无	无	0	0	0
440499	6	0	6/16/1949	60	172	3	20.2812	1	55	1	0	1	0	0	1	1	1	2	0	0	0	无	0	无	1	0	0	无	1	0	0	0	0	0	0	0	0		0	0		1	0	0	无	无	0	0	0
501419	1	0	8/16/1946	60	166	3	21.7738	1	57	1	0	1	0	1	1	1	1	1	0	0	0	无	0	无	0	0	0	无	0	0	0	0	0	0	0	0	0		0	1	>21天	2	0	0	无	无	0	0	0
578104	6	0	11/20/1939	60	164	3	22.3081	1	66	2	0	0	0	0	1	1	1	1	0	0	0	无	0	无	0	1	1	无创测试	0	0	0	0	0	0	0	0	0		0	0		1	0	0	无	无	0	0	0
570016	6	0	11/7/1942	60	166	3	21.7738	1	63	2	0	0	0	0	1	1	1	1	0	0	0	无	0	无	0	0	0	无	0	0	0	0	0	0	0	0	0		0	0		1	0	0	无	无	0	0	0
418592	10	0	6/12/1943	60	162	3	22.8624	1	57	1	1	0	0	0	1	1	1	1	0	0	0	无	0	无	0	0	0	无	0	0	0	0	0	0	0	0	0		0	1	>21天	2	0	0	无	无	0	0	0
498551	1	0	5/17/1942	60	170	3	20.7612	1	61	2	0	0	0	0	1	1	1	1	0	0	1	两周以前	0	无	0	0	1	CVA	1	0	0	0	0	0	0	0	0		0	0		1	0	0	无	无	0	0	0
559688	6	0	7/8/1941	60	164	3	22.3081	1	64	2	1	1	0	0	1	1	1	1	0	0	0	无	0	无	1	0	0	无	0	0	0	0	0	0	0	0	0		0	0		1	0	0	无	无	0	0	0
533249	6	0	4/27/1932	60	165	3	22.0386	1	72	3	0	0	0	0	1	1	1	1	0	0	0	无	0	无	1	0	0	无	0	0	0	0	0	0	0	0	0		0	0		1	0	0	无	无	0	0	0
472326	0	0	6/15/1930	60	170	3	20.7612	1	72	3	0	1	0	0	1	1	1	1	0	0	0	无	0	无	0	1	1	无创测试	0	0	0	0	0	0	0	0	0		0	0		1	0	0	无	无	0	0	0
548645	0	0	6/19/1932	60	160	3	23.4375	1	72	3	1	0	0	0	1	1	1	0	0	0	1	两周以前	0	无	0	1	1	CVA	0	0	0	0	0	0	0	0	0		0	0		1	0	0	无	无	0	0	0
560505	6	0	8/1/1955	61	168	3	21.6128	1	50	1	0	1	1	0	1	1	1	1	0	0	0	无	0	无	0	0	0	无	0	0	0	0	0	0	0	0	0		0	1	<=6小时	5	0	0	无	无	0	0	0
37842	1	0	7/7/1937	62	170	3	21.4533	1	66	2	0	0	0	0	1	1	1	1	0	0	0	无	0	无	0	0	0	无	0	0	0	0	0	0	0	0	0		0	1	>21天	2	0	0	无	无	0	0	0
498322	0	0	10/8/1929	62	168	3	21.9671	1	74	3	0	0	0	0	1	1	1	1	0	0	0	无	0	无	0	1	0	无	0	0	0	0	0	0	0	0	0		0	0		1	0	0	无	无	0	0	0
425689	5	0	10/17/1936	62.5	175	3	20.4082	1	64	2	0	0	0	0	1	1	1	1	0	0	0	无	0	无	1	0	0	无	0	0	0	0	0	0	0	0	0		0	0		1	0	0	无	无	0	0	0
525373	6	0	12/12/1927	63.5	167	3	22.7688	1	77	3	0	0	0	0	1	1	1	1	0	0	0	无	0	无	0	0	0	无	0	0	0	0	0	0	0	0	0		0	0		1	0	0	无	无	0	0	0
440404	0	0	9/1/1941	64	173	3	21.3839	1	60	2	0	1	0	0	1	1	1	0	0	0	0	无	0	无	1	0	0	无	1	0	0	0	0	0	0	0	1		0	1	1～7天	3	0	0	无	无	0	0	0
401012	1	0	6/30/1936	64	168	3	22.6757	1	63	2	0	1	1	0	1	1	1	0	0	0	1	两周以前	0	无	1	0	0	无	0	0	0	0	0	0	0	0	0		0	1	>21天	2	0	0	无	无	0	0	0
481017	1	0	12/27/1935	64	172	3	21.6333	1	67	2	0	1	0	0	1	1	1	1	0	0	0	无	0	无	1	1	1	无创测试	0	0	0	0	0	0	0	0	0		0	0		1	0	0	无	无	0	0	0
579372	6	0	10/3/1936	64	165	3	23.5078	1	69	2	1	0	0	0	1	1	1	2	0	0	0	无	0	无	0	0	0	无	0	0	0	0	0	0	0	0	0		0	0		1	0	0	无	无	0	0	0
462092	1	0	10/3/1951	65	171	3	22.2291	1	50	1	0	0	0	0	1	1	1	1	0	0	0	无	0	无	0	0	0	无	0	0	0	0	0	0	0	0	0		0	0		1	0	0	无	无	0	0	0
474059	6	0	10/28/1937	65	172	3	21.9713	1	67	2	0	0	0	0	1	1	1	2	0	0	0	无	0	无	0	0	0	无	1	0	0	0	0	0	0	0	0		0	0		1	0	0	无	无	0	0	0
486221	1	0	2/22/1937	65	170	3	22.4913	1	65	2	1	0	0	0	1	1	1	1	0	0	0	无	0	无	0	0	0	无	0	0	0	0	0	0	0	0	0		0	1	1～7天	3	0	0	无	无	0	0	0
495343	0	0	4/6/1936	65	165	3	23.8751	1	67	2	1	0	0	1	1	1	1	1	0	0	0	无	0	无	0	0	0	无	0	0	0	0	0	0	0	0	0		0	0		1	0	0	无	无	0	0	0
524627	1	0	6/30/1932	65	165	3	23.8751	1	71	3	1	0	0	0	1	1	1	1	0	0	0	无	0	无	0	0	0	无	1	0	0	0	0	0	0	0	0		0	1	>21天	2	0	0	无	无	0	0	0
522076	1	0	7/3/1923	65	170	3	22.4913	1	80	4	0	1	0	0	1	1	1	1	0	0	1	两周以前	0	无	0	1	1	CVA	1	0	0	0	0	0	0	0	0		0	0		1	0	0	无	无	0	0	0
450680	0	0	3/6/1921	65	170	3	22.4913	1	81	4	0	0	0	0	1	1	1	1	0	0	0	无	0	无	0	0	0	无	1	0	0	0	0	0	0	0	0		0	1	1～7天	3	1	0	无	无	0	0	0
482590	5	0	12/28/1944	66	169	3	23.1084	1	58	1	0	1	0	0	1	1	1	1	0	0	0	无	0	无	0	0	0	无	0	0	0	0	0	0	0	0	0		0	0		1	0	0	无	无	0	0	0
575537	0	0	3/19/1961	67	168	3	23.7387	1	44	1	0	1	0	0	1	1	1	1	0	0	0	无	0	无	0	0	0	无	0	0	0	0	0	0	0	0	0		0	0		1	0	0	无	无	0	0	0
465147	1	0	8/22/1930	67	170	3	23.1834	1	72	3	0	0	0	0	1	1	1	0	0	0	0	无	0	无	0	0	0	无	0	0	0	0	0	0	0	0	0		0	0		1	0	0	无	无	0	0	0
559084	0	0	11/15/1959	68	173	3	22.7204	1	46	1	0	0	0	0	1	1	1	1	0	0	0	无	0	无	0	0	0	无	0	0	0	0	0	0	0	0	0		0	1	>21天	2	0	0	无	无	0	0	0
524560	1	0	12/10/1948	68	173	3	22.7204	1	55	1	0	1	1	0	1	1	1	1	0	0	0	无	0	无	0	0	0	无	1	0	0	0	0	0	0	0	1		0	1	6～24小	4	0	0	无	无	0	0	1
486258	10	0	12/13/1929	69	176	3	22.2753	1	73	3	0	0	0	0	1	1	1	1	0	0	0	无	0	无	0	0	0	无	0	0	0	0	0	0	0	0	0		0	0		1	0	0	无	无	0	0	0
543065	6	0	8/16/1948	69.5	172	3	23.4924	1	56	1	0	0	0	0	1	1	1	1	0	0	0	无	0	无	0	0	0	无	0	0	0	0	0	0	0	0	0		0	0		1	0	0	无	无	0	0	0
574672	0	0	7/4/1950	70	172	3	23.6614	1	55	1	0	0	0	0	1	1	1	1	0	0	0	无	0	无	0	1	0	无	0	0	0	0	0	0	0	0	0		0	0		1	0	0	无	无	0	0	0
513584	1	0	5/10/1945	70	175	3	22.8571	1	58	1	0	0	0	0	1	1	1	1	0	0	0	无	0	无	0	0	0	无	0	0	0	0	0	0	0	0	0		0	0		1	0	0	无	无	0	0	0
410934		0	11/6/1945	70	172	3	23.6614	1	55	1	0	1	1	0	1	1	1	1	0	0	1	两周以前	0	无	0	0	1	CVA	0	0	0	0	0	0	0	0	0		0	1	6～24小	4	0	0	无	无	0	0	0
458139	1	0	5/9/1936	70	174	3	23.1206	1	65	2	0	1	0	1	1	1	1	0	0	0	0	无	0	无	0	0	0	无	0	0	0	0	0	0	0	0	0		0	0		1	0	0	无	无	0	0	0
461456	1	0	9/22/1936	70	172	3	23.6614	1	65	2	0	1	1	0	1	1	1	1	0	0	0	无	0	无	0	0	0	无	0	0	0	0	0	0	0	0	0		0	0		1	0	0	无	无	0	0	0
549472	6	0	9/9/1959	70	177	3	22.3435	1	60	2	0	0	0	0	1	1	1	1	0	0	0	无	0	无	0	1	0	无	0	0	0	0	0	0	0	0	0		0	1	>21天	2	0	0	无	无	0	0	0
552079	6	0	6/10/1937	70	173	3	23.3887	1	67	2	0	1	0	0	1	1	1	1	0	0	0	无	0	无	1	1	0	无	0	0	0	0	0	0	0	0	0		0	1	>21天	2	0	0	无	无	0	0	0
443015	1	0	8/27/1927	70	175	3	22.8571	1	76	3	0	1	1	0	1	1	1	1	0	0	0	无	0	无	0	1	1	无创测试	1	0	0	0	0	0	0	0	0		0	1	1～7天	3	0	0	无	无	0	0	0
540531	6	0	5/5/1960	73	175	3	23.8367	1	44	1	0	1	0	0	1	1	1	1	0	0	0	无	0	无	0	0	0	无	0	0	0	0	0	0	0	0	0		0	1	>21天	2	0	0	无	无	0	0	0
566134	6	0	7/19/1940	73	178	3	23.04	1	65	2	0	1	0	0	1	1	1	1	0	0	0	无	0	无	0	0	0	无	0	0	0	0	0	0	0	0	0		0	0		1	0	0	无	无	0	0	0
472701	1	0	4/26/1938	74	178	3	23.3556	1	64	2	0	1	0	0	1	1	1	1	0	0	0	无	0	无	0	0	0	无	0	0	0	0	0	0	0	0	0		0	0		1	0	0	无	无	0	0	0
528790	6	0	7/28/1941	74	181	3	22.5878	1	63	2	0	0	0	0	1	1	1	1	0	0	1	两周以前	0	无	1	0	1	CVA	0	0	0	0	0	0	0	0	0		0	0		1	0	0	无	无	0	0	0
494563	1	0	1/2/1943	75	177	3	23.9395	1	60	2	0	0	0	0	1	1	1	0	0	0	1	两周以前	0	无	0	0	1	CVA	0	0	0	0	0	0	0	0	0		0	0		1	0	0	无	无	0	0	0
284891		0	1/11/1931	53	147	3	24.5268	1	69	2	1	0	0	0	1	1	1	0	0	0	0	无	0	无	0	0	0	无	0	0	0	0	0	0	0	0	0		0	0		1	0	0	无	无	0	0	0
273858	1	0	2/8/1926	56	148	3	25.5661	3	77	3	1	0	0	0	1	1	1	1	0	0	0	无	0	无	0	0	0	无	0	0	0	0	0	0	0	0	0		0	0		1	0	0	无	无	0	0	0
510682	1	0	11/4/1936	58	154	3	24.4561	1	67	2	1	1	0	1	1	1	1	1	0	0	0	无	0	无	0	0	0	无	0	0	0	0	0	0	0	0	0		0	1	>21天	2	0	0	无	无	0	0	0
503782	0	0	5/15/1940	60	158	3	24.0346	1	63	2	1	0	0	0	1	1	1	1	0	0	0	无	0	无	0	0	0	无	0	0	0	0	0	0	0	0	0		0	0		1	0	0	无	无	0	0	0
469292	1	0	12/22/1931	60	158	3	24.0346	1	72	3	1	0	0	0	1	1	1	1	0	0	1	两周以前	0	无	0	0	1	CVA	0	0	0	0	0	0	0	0	1		0	1	>21天	2	0	0	无	无	0	0	0
573550	0	0	6/4/1947	62	160	3	24.2188	1	58	1	1	0	0	0	1	1	1	2	0	0	0	无	0	无	0	0	0	无	1	0	0	0	0	0	0	0	1		0	0		1	0	0	无	无	0	0	0
328537	0	0	12/27/1939	62	155	3	25.8065	3	66	2	1	0	0	0	1	1	1	2	0	0	0	无	0	无	0	0	0	无	0	0	0	0	0	0	0	0	0		0	1	>21天	2	0	0	无	无	0	0	0
524959	0	0	1/15/1937	62	158	3	24.8358	1	66	2	1	0	0	0	1	1	1	1	0	0	0	无	0	无	0	0	0	无	0	0	0	0	0	0	0	0	0		0	1	>21天	2	0	0	无	无	0	0	0
487189	1	0	12/28/1939	63	158	3	25.2363	3	63	2	1	0	0	0	1	1	1	1	0	0	1	两周以前	0	无	0	0	1	CVA	0	0	0	0	0	0	0	0	0		0	0		1	0	0	无	无	0	0	0
498884	1	0	8/1/1935	63	155	3	26.2227	3	68	2	1	0	0	0	1	1	1	1	0	0	0	无	0	无	0	0	0	无	0	0	0	0	0	0	0	0	0		0	1	6～24小	4	0	0	无	无	0	0	0
457800	6	0	2/9/1931	63	155	3	26.2227	3	74	3	1	0	0	0	1	1	1	1	0	0	0	无	0	无	0	0	0	无	0	0	0	0	0	0	0	0	0		0	0		1	0	0	无	无	0	0	0
556779	6	0	2/28/1936	63.5	159	3	25.1177	3	69	2	0	0	0	0	1	1	1	1	0	0	0	无	0	无	2	0	0	无	0	0	0	0	0	0	0	0	0		0	0		1	0	0	无	无	0	0	0
523968	1	0	11/25/1927	64	162	3	24.3865	1	72	3	0	1	0	0	1	1	1	1	0	0	0	无	0	无	0	0	0	无	0	0	0	0	0	0	0	0	0		0	0		1	0	0	无	无	0	0	0
474065	1	0	10/9/1935	64	163	3	24.0882	1	67	2	1	0	0	0	1	1	1	2	0	0	0	无	0	无	1	0	0	无	1	0	0	0	0	0	0	0	0		0	0		1	0	0	无	无	0	0	0
526799	6	0	8/12/1951	65	160	3	25.3906	3	53	1	0	1	0	0	1	1	1	1	0	0	0	无	0	无	0	0	0	无	0	0	0	0	0	0	0	0	0		0	0		1	0	0	无	无	0	0	0
411772		0	11/25/1945	65	156	3	26.7094	3	54	1	1	0	0	0	1	1	1	1	0	0	0	无	0	无	0	0	0	无	1	0	0	0	0	0	0	0	0		0	1	>21天	2	0	0	无	无	0	0	0
581842	6	0	9/9/1942	65	163	3	24.4646	1	63	2	0	1	0	0	1	1	1	0	0	0	0	无	0	无	0	1	0	无	0	0	0	0	0	0	0	0	0		0	0		1	0	0	无	无	0	0	0
481620	10	0	6/2/1935	65	158	3	26.0375	3	67	2	1	0	0	1	1	1	1	1	0	0	0	无	0	无	0	0	0	无	0	0	0	0	0	0	0	0	0		0	1	>21天	2	0	0	无	无	0	0	0
503287	1	0	10/21/1935	65	155	3	27.0552	3	68	2	1	1	1	0	1	1	1	1	0	0	1	两周以前	0	无	0	0	1	CVA	0	0	0	0	0	0	0	0	0		0	1	6～24小	4	0	0	无	无	0	0	0
474618	5	0	6/4/1932	65	158	3	26.0375	3	70	3	1	0	0	0	1	1	1	1	0	0	0	无	0	无	0	1	0	无	0	0	0	0	0	0	0	0	0		0	0		1	0	0	无	无	0	0	0
476309	1	0	8/20/1942	66	160	3	25.7812	3	60	2	1	0	0	0	1	1	1	1	0	0	0	无	0	无	0	0	0	无	0	0	0	0	0	0	0	0	0		0	1	>21天	2	0	0	无	无	0	0	0
450652	1	0	6/24/1932	66	157	3	26.7759	3	69	2	1	0	0	0	1	1	1	1	0	0	0	无	0	无	0	0	0	无	0	0	0	0	0	0	0	0	0		0	0		1	0	0	无	无	0	0	0
350698	10	0	12/22/1941	67	160	3	26.1719	3	58	1	0	0	0	0	1	1	1	1	0	0	0	无	0	无	0	0	0	无	0	0	0	0	0	0	0	0	0		0	1	>21天	2	0	0	无	无	0	0	0
558175	0	0	10/5/1937	67	162	3	25.5296	3	68	2	0	0	0	0	1	1	1	0	0	0	0	无	0	无	1	1	0	无	0	0	0	0	0	0	0	0	0		0	0		1	0	0	无	无	0	0	0
407309	1	0	2/22/1936	67	156	3	27.5312	3	63	2	1	0	0	0	1	1	1	0	0	0	0	无	0	无	0	0	0	无	0	0	0	0	0	0	0	0	0		0	0		1	0	0	无	无	0	0	0
573980		0	2/20/1936	67	167	3	24.0238	1	69	2	0	1	0	0	1	1	1	1	0	0	0	无	0	无	0	0	0	无	0	0	0	0	0	0	0	0	0		0	1	15天	3	0	0	无	无	0	0	0
493126	1	0	4/6/1955	68	165	3	24.977	3	48	1	0	1	0	1	1	1	1	2	0	0	0	无	0	无	1	1	0	无	1	0	0	0	0	0	0	0	0		0	0		1	0	0	无	无	0	0	0
570429	6	0	11/16/1953	68	168	3	24.093	1	52	1	0	1	1	0	1	1	1	1	0	0	0	无	0	无	0	0	0	无	0	0	0	0	0	0	0	0	0		0	1	>21天	2	0	0	无	无	0	0	0
413862	1	0	3/23/1958	68	157	3	27.5873	3	41	1	1	0	0	0	1	1	1	1	0	0	0	无	0	无	0	1	0	无	0	0	0	0	0	0	0	0	0		0	0		1	0	0	无	无	0	0	0
501302	1	0	4/15/1944	68	168	3	24.093	1	59	1	0	1	0	1	1	1	1	1	0	0	0	无	0	无	0	1	1	无创测试	0	0	0	0	0	0	0	0	0		0	0		1	0	0	无	无	0	0	0
482589	1	0	11/18/1948	68	158	3	27.2392	3	54	1	1	0	0	0	1	1	1	2	0	0	0	无	0	无	0	0	0	无	0	0	0	0	0	0	0	0	0		0	0		1	0	0	无	无	0	0	0
381051	1	0	5/16/1946	69	160	3	26.9531	3	55	1	0	1	1	0	1	1	1	1	0	0	0	无	0	无	0	0	0	无	0	0	0	0	0	0	0	0	0		0	1	6～24小	4	0	0	无	无	0	0	0
483653	6	0	6/2/1945	69	160	3	26.9531	3	59	1	0	0	0	0	1	1	1	1	0	0	0	无	0	无	0	0	0	无	1	0	0	0	0	0	0	0	0		0	0		1	0	0	无	无	0	0	0
485273	1	0	10/11/1950	69	160	3	26.9531	3	52	1	1	0	0	0	1	1	1	2	0	0	0	无	0	无	0	0	0	无	0	0	0	0	0	0	0	0	0		0	0		1	0	0	无	无	0	0	0
577626	6	0	8/10/1956	70	169	3	24.5089	1	49	1	0	0	0	0	1	1	1	0	0	0	0	无	0	无	0	0	0	无	1	0	0	0	0	0	0	0	1		0	1	6～24小	4	0	0	无	无	0	0	0
411995	2	0	8/9/1946	70	170	3	24.2215	1	54	1	0	1	1	0	1	1	1	1	0	0	0	无	0	无	1	0	0	无	1	0	0	0	0	0	0	0	1		0	1	>21天	2	0	0	无	无	0	0	0
508532	1	0	7/17/1946	70	170	3	24.2215	1	57	1	0	1	1	1	1	1	1	0	0	0	0	无	0	无	0	0	0	无	0	0	0	0	0	0	0	0	0		0	1	>21天	2	0	0	无	无	0	0	0
524381	5	0	9/29/1952	70	170	3	24.2215	1	52	1	0	1	0	0	1	1	1	0	0	0	0	无	0	无	0	0	0	无	1	0	0	0	0	0	0	0	0		0	1	>21天	2	0	0	无	无	0	0	0
553419	6	0	6/15/1947	70	162	3	26.6728	3	57	1	0	1	1	0	1	1	1	1	0	0	0	无	0	无	1	0	0	无	0	0	0	0	0	0	0	0	0		0	0		1	0	0	无	无	0	0	0
514878	1	0	8/24/1949	70	169	3	24.5089	1	54	1	0	0	0	0	1	1	1	1	0	0	0	无	0	无	0	0	0	无	0	0	0	0	0	0	0	0	0		0	1	>21天	2	0	0	无	无	0	0	0
440349	0	0	1/16/1940	70	167	3	25.0995	3	61	2	0	0	0	0	1	1	1	1	0	0	0	无	0	无	1	0	0	无	0	0	0	0	0	0	0	0	0		0	1	>21天	2	0	0	无	无	0	0	0
562842	6	0	3/21/1954	70	165	3	25.7117	3	51	1	1	0	0	0	1	1	1	1	0	0	0	无	0	无	0	0	0	无	0	0	0	0	0	0	0	0	0		0	0		1	0	0	无	无	0	0	0
524636	1	0	9/14/1944	70	159	3	27.6888	3	59	1	1	0	0	0	1	1	1	1	0	0	0	无	0	无	0	0	0	无	0	0	0	0	0	0	0	0	0		0	0		1	0	0	无	无	0	0	0
470639	1	0	3/27/1949	70	165	3	25.7117	3	53	1	1	0	0	0	1	1	1	1	0	0	0	无	0	无	0	1	0	无	0	0	0	0	0	0	0	0	0		0	1	>21天	2	0	0	无	无	0	0	0
535897	6	0	1/7/1938	70	168	3	24.8016	1	66	2	0	1	0	0	1	1	1	1	0	0	0	无	0	无	0	0	0	无	0	0	0	0	0	0	0	0	0		0	0		1	0	0	无	无	0	0	0
434524	15	0	4/13/1932	70	169	3	24.5089	1	68	2	0	1	0	0	1	1	1	0	0	0	0	无	0	无	0	0	0	无	0	0	0	0	0	0	0	0	0		0	0		1	0	0	无	无	0	0	0
487190	5	0	3/12/1933	70	160	3	27.3438	3	69	2	0	0	0	0	1	1	1	0	0	0	0	无	0	无	0	0	0	无	0	0	0	0	0	0	0	0	0		0	1	>21天	2	0	0	无	无	0	0	0
563524	6	0	6/30/1937	70	170	3	24.2215	1	68	2	0	1	0	0	1	1	1	1	0	0	0	无	0	无	0	0	0	无	1	0	0	0	0	0	0	0	0		0	0		1	0	0	无	无	0	0	0
556059	6	0	11/15/1941	70	162	3	26.6728	3	64	2	1	0	0	0	1	1	1	2	0	0	0	无	0	无	0	1	1	无创测试	0	0	0	0	0	0	0	0	0		0	0		1	0	0	无	无	0	0	0
450391	5	0	12/1/1950	71	164	3	26.398	3	52	1	0	1	0	0	1	1	1	1	0	0	0	无	0	无	0	0	0	无	1	0	0	0	0	0	0	0	0		0	1	>21天	2	0	0	无	无	0	0	0
533260	6	0	7/24/1941	71	170	3	24.5675	1	63	2	0	0	0	1	1	1	1	1	0	0	0	无	0	无	0	0	0	无	0	0	0	0	0	0	0	0	0		0	0		1	0	0	无	无	0	0	0
575124	6	0	3/8/1933	71	170	3	24.5675	1	72	3	0	0	0	1	1	1	1	1	0	0	0	无	0	无	0	0	0	无	0	0	0	0	0	0	0	0	0		0	1	>21天	2	0	0	无	无	0	0	0
465273	0	0	9/7/1955	72	161	3	27.7767	3	47	1	0	1	1	1	1	1	1	0	0	0	0	无	0	无	0	0	0	无	0	0	0	0	0	0	0	0	0		0	0		1	0	0	无	无	0	0	0
451746	1	0	2/11/1942	72	170	3	24.9135	3	59	1	0	0	0	0	1	1	1	2	0	0	1	两周以前	0	无	0	0	1	CVA	0	0	0	0	0	0	0	0	0		0	0		1	0	0	无	无	0	0	0
370154	10	0	6/12/1941	72	172	3	24.3375	1	58	1	0	1	0	0	1	1	1	1	0	0	0	无	0	无	0	0	0	无	0	0	0	0	0	0	0	0	0		0	1	>21天	2	0	0	无	无	0	0	0
427185	10	0	11/6/1927	72	170	3	24.9135	3	73	3	0	1	0	1	1	1	1	1	0	0	0	无	0	无	1	0	0	无	0	0	0	0	0	0	0	0	0		0	0		1	0	0	无	无	0	0	0
502544	0	0	10/24/1933	72	170	3	24.9135	3	70	3	0	1	0	0	1	1	1	1	0	0	0	无	0	无	0	0	0	无	1	0	0	0	0	0	0	0	0		0	1	>21天	2	0	0	无	无	0	0	0
315536	5	0	10/5/1928	72	170	3	24.9135	3	73	3	0	0	0	0	1	1	1	1	0	0	0	无	0	无	1	0	0	无	0	0	0	0	0	0	0	0	0		0	1	<=6小时	5	0	0	无	无	0	0	0
562773	0	0	8/23/1935	72	164	3	26.7698	3	70	3	1	0	0	0	1	1	1	1	0	0	0	无	0	无	0	0	0	无	0	0	0	0	0	0	0	0	0		0	1	>21天	2	0	0	无	无	0	0	0
495847	1	0	10/27/1931	72	162	3	27.4348	3	72	3	1	0	0	0	1	1	1	2	0	0	0	无	0	无	0	1	1	无创测试	0	0	0	0	0	0	0	0	0		0	1	>21天	2	0	0	无	无	0	0	0
440950	1	0	8/12/1947	72.5	168	3	25.6874	3	54	1	0	1	1	0	1	1	1	0	0	0	0	无	0	无	0	0	0	无	0	0	0	0	0	0	0	0	0		0	0		1	0	0	无	无	0	0	0
476891	1	0	5/1/1948	73	170	3	25.2595	3	54	1	0	1	0	0	1	1	1	1	0	0	0	无	0	无	1	0	0	无	0	0	0	0	0	0	0	0	0		0	1	>21天	2	0	0	无	无	0	0	0
530569	6	0	9/16/1946	73	170	3	25.2595	3	58	1	0	1	0	0	1	1	1	1	0	0	0	无	0	无	0	0	0	无	1	0	0	0	1	0	0	0	0		0	1	>21天	2	0	0	无	无	0	0	0
521517	0	0	8/28/1945	73	167	3	26.1752	3	58	1	0	1	0	0	1	1	1	1	0	0	1	两周以前	0	无	0	0	1	CVA	0	0	0	0	0	0	0	0	0		0	1	>21天	2	0	0	无	无	0	0	0
545051	8	0	11/26/1950	74	164	3	27.5134	3	54	1	0	0	0	0	1	1	1	1	0	0	0	无	0	无	0	0	0	无	0	0	0	0	0	0	0	0	0		0	0		1	0	0	无	无	0	0	0
570244	6	0	2/3/1941	74	175	3	24.1633	1	64	2	0	0	0	0	1	1	1	2	0	0	0	无	0	无	1	0	0	无	0	0	0	0	0	0	0	0	0		0	0		1	0	0	无	无	0	0	0
434804	1	0	7/6/1935	74	165	3	27.1809	3	65	2	0	1	0	0	1	1	1	1	0	0	1	两周以前	0	无	0	0	1	CVA	0	0	0	0	0	0	0	0	0		0	0		1	0	0	无	无	0	0	0
498026		0	9/4/1933	74	168	3	26.2188	3	70	3	0	1	0	0	1	1	1	2	0	0	1	两周以前	0	无	2	1	1	CVA	0	0	0	0	0	0	0	0	0		0	0		1	0	0	无	无	0	0	0
501327	1	0	5/30/1954	75	170	3	25.9516	3	49	1	0	1	0	0	1	1	1	1	0	0	0	无	0	无	0	0	0	无	0	0	0	0	0	0	0	0	0		0	1	6～24小	4	0	0	无	无	0	0	0
433440	0	0	8/9/1944	75	170	3	25.9516	3	56	1	0	0	0	0	1	1	1	1	0	0	0	无	0	无	0	0	0	无	0	0	0	0	0	0	0	0	0		0	1	>21天	2	0	0	无	无	0	0	0
418901	1	0	3/24/1946	75	167	3	26.8923	3	54	1	0	0	0	0	1	1	1	0	0	0	0	无	0	无	0	0	0	无	0	0	0	0	0	0	0	0	0		0	1	>21天	2	0	0	无	无	0	0	0
515765	1	0	10/17/1950	75	168	3	26.5731	3	53	1	0	1	1	0	1	1	1	1	0	0	0	无	0	无	0	1	0	无	0	0	0	0	0	0	0	0	0		0	1	>21天	2	0	0	无	无	0	0	0
570198	0	0	2/1/1947	75	172	3	25.3515	3	58	1	0	1	0	0	1	1	1	1	0	0	0	无	0	无	0	0	0	无	0	0	0	0	0	0	0	0	0		0	0		1	0	0	无	无	0	0	0
481410	1	0	11/6/1943	75	169	3	26.2596	3	59	1	0	0	0	0	1	1	1	1	0	0	0	无	0	无	0	0	0	无	0	0	0	0	0	0	0	0	0		0	1	6～24小	4	0	0	无	无	0	0	0
524968	1	0	5/7/1937	75	170	3	25.9516	3	66	2	0	0	0	0	1	1	1	1	0	0	0	无	0	无	0	0	0	无	0	0	0	0	0	0	0	0	0		0	0		1	0	0	无	无	0	0	0
522687	1	0	11/15/1938	75	171	3	25.6489	3	65	2	0	1	0	0	1	1	1	0	0	0	0	无	0	无	0	1	0	无	1	0	0	0	0	0	0	0	1		0	1	>21天	2	0	0	无	无	0	0	0
516840	1	0	8/17/1937	75	170	3	25.9516	3	66	2	0	1	1	1	1	1	1	1	0	0	0	无	0	无	0	1	0	无	0	0	0	0	0	0	0	0	0		0	0		1	0	0	无	无	0	0	0
530576	0	0	7/26/1938	75	172	3	25.3515	3	66	2	0	0	0	0	1	1	1	1	0	0	0	无	0	无	1	0	0	无	0	0	0	0	0	0	0	0	0		0	0		1	0	0	无	无	0	0	0
582804	6	0	8/15/1934	75	172	3	25.3515	3	71	3	0	0	0	0	1	1	1	1	0	0	0	无	0	无	0	0	0	无	0	0	0	0	0	0	0	0	0		0	0		1	0	0	无	无	0	0	0
513753	1	0	9/8/1934	75	172	3	25.3515	3	69	2	0	1	0	0	1	1	1	0	0	0	0	无	0	无	0	0	0	无	0	0	0	0	0	0	0	0	0		0	0		1	0	0	无	无	0	0	0
436773	5	0	8/5/1926	75	172	3	25.3515	3	74	3	0	0	0	0	1	1	1	2	0	0	0	无	0	无	0	0	0	无	0	0	0	0	0	0	0	0	0		0	0		1	0	0	无	无	0	0	0
422675	1	0	6/29/1929	75.5	176	3	24.3737	1	71	3	0	1	0	0	1	1	1	1	0	0	0	无	0	无	1	0	0	无	0	0	0	0	0	0	0	0	0		0	1	>21天	2	0	0	无	无	0	0	0
452891		0	2/8/1943	76	170	3	26.2976	3	58	1	0	1	0	0	1	1	1	1	0	0	1	两周以前	0	无	1	0	1	CVA	0	0	0	0	0	0	0	0	0		0	0		1	0	0	无	无	0	0	0
462399	1	0	8/28/1940	76	170	3	26.2976	3	62	2	0	1	1	0	1	1	1	1	0	0	0	无	0	无	0	0	0	无	0	0	0	0	0	0	0	0	0		0	0		1	0	0	无	无	0	0	0
470800	0	0	8/15/1939	76	170	3	26.2976	3	64	2	0	1	0	0	1	1	1	1	0	0	0	无	0	无	0	0	0	无	0	0	0	0	0	0	0	0	0		0	0		1	0	0	无	无	0	0	0
490102	5	0	8/5/1932	76	176	3	24.5351	1	70	3	0	1	0	0	1	1	1	1	0	0	0	无	0	无	0	1	0	无	0	0	0	0	0	0	0	0	0		0	0		1	0	0	无	无	0	0	0
536522	6	0	1/10/1941	76	165	3	27.9155	3	63	2	1	0	0	1	1	1	1	2	0	0	0	无	0	无	0	0	0	无	1	0	0	0	1	0	0	0	0		0	0		1	0	0	无	无	0	0	0
466828	0	0	3/15/1929	76	172	3	25.6896	3	73	3	0	0	0	0	1	1	1	1	0	0	0	无	0	无	0	1	0	无	0	0	0	0	0	0	0	0	0		0	0		1	0	0	无	无	0	0	0
432382	10	0	1/1/1959	77	174	3	25.4327	3	41	1	0	1	1	0	1	1	1	1	0	0	0	无	0	无	0	0	0	无	0	0	0	0	0	0	0	0	0		0	1	>21天	2	0	0	无	无	0	0	0
459484	1	0	2/12/1954	77	170	3	26.6436	3	47	1	0	1	0	0	1	1	1	1	0	0	0	无	0	无	1	0	0	无	0	0	0	0	0	0	0	0	0		0	1	>21天	2	0	0	无	无	0	0	0
277887	1	0	2/12/1931	77	170	3	26.6436	3	70	3	0	0	0	0	1	1	1	1	0	0	0	无	0	无	0	0	0	无	0	0	0	0	0	0	0	0	0		0	0		1	0	0	无	无	0	0	0
414899	1	0	8/27/1948	78	172	3	26.3656	3	51	1	0	1	1	0	1	1	1	1	0	0	0	无	0	无	1	0	0	无	0	0	0	0	0	0	0	0	0		0	0		1	0	0	无	无	0	0	0
518817	1	0	6/20/1950	78	170	3	26.9896	3	53	1	0	1	0	0	1	1	1	1	0	0	0	无	0	无	0	0	0	无	0	0	0	0	0	0	0	0	0		0	0		1	0	0	无	无	0	0	0
524105	6	0	9/13/1951	78	174	3	25.763	3	53	1	0	1	0	0	1	1	1	1	0	0	0	无	0	无	0	0	0	无	1	0	1	0	0	0	0	0	0		0	1	>21天	2	0	0	无	无	0	0	0
447218	0	0	5/28/1936	78	172	3	26.3656	3	65	2	0	0	0	0	1	1	1	0	0	0	0	无	0	无	0	0	0	无	0	0	0	0	0	0	0	0	0		0	0		1	0	0	无	无	0	0	0
416921	10	0	3/29/1940	78	170	3	26.9896	3	60	2	0	0	0	0	1	1	1	1	0	0	0	无	0	无	0	0	0	无	1	0	0	0	0	0	0	0	0		0	0		1	0	0	无	无	0	0	0
487255	1	0	3/3/1933	78	180	3	24.0741	1	69	2	0	0	0	0	1	1	1	1	0	0	0	无	0	无	0	0	0	无	0	0	0	0	0	0	0	0	0		0	1	15天	3	0	0	无	无	0	0	0
354376		0	2/20/1930	78	169	3	27.31	3	70	3	0	1	0	0	1	1	1	1	0	0	0	无	0	无	0	0	0	无	0	0	0	0	0	0	0	0	0		0	0		1	0	0	无	无	0	0	0
538391	6	0	12/10/1950	79	173	3	26.3958	3	54	1	0	1	0	0	1	1	1	1	0	0	0	无	0	无	0	0	0	无	0	0	0	0	0	0	0	0	0		0	0		1	0	0	无	无	0	0	0
570255	0	0	10/1/1941	79	170	3	27.3356	3	64	2	0	1	0	0	1	1	1	0	0	0	0	无	0	无	0	1	0	无	0	0	0	0	0	0	0	0	0		0	0		1	0	0	无	无	0	0	0
521453	1	0	8/11/1958	80	175	3	26.1224	3	45	1	0	1	0	0	1	1	1	1	0	0	0	无	0	无	0	0	0	无	1	0	0	0	0	0	0	0	0		0	0		1	0	0	无	无	0	0	0
583061	0	0	12/24/1954	80	170	3	27.6817	3	51	1	0	0	0	0	1	1	1	1	0	0	0	无	0	无	0	0	0	无	0	0	0	0	0	0	0	0	0		0	0		1	0	0	无	无	0	0	0
456063	4	0	3/19/1942	80	172	3	27.0416	3	59	1	0	0	0	0	1	1	1	1	0	0	0	无	0	无	1	0	0	无	0	0	0	0	0	0	0	0	0		0	0		1	0	0	无	无	0	0	0
499242	1	0	7/9/1939	80	170	3	27.6817	3	64	2	0	0	0	0	1	1	1	1	0	0	0	无	0	无	0	0	0	无	0	0	0	0	0	0	0	0	0		0	1	<=6小时	5	0	0	无	无	0	0	0
568586	6	0	10/10/1947	80	172	3	27.0416	3	58	1	0	1	0	0	1	1	1	1	0	0	0	无	0	无	0	0	0	无	1	0	0	0	0	0	0	0	1		0	1	>21天	2	0	0	无	无	0	0	0
435804	0	0	10/12/1935	80	175	3	26.1224	3	65	2	0	0	0	0	1	1	1	0	0	0	1	两周以前	0	无	0	0	1	CVA	0	0	0	0	0	0	0	0	0		0	1	>21天	2	0	0	无	无	0	0	0
508604	0	0	1/1/1936	80	170	3	27.6817	3	67	2	0	1	0	0	1	1	1	1	0	0	0	无	0	无	0	0	0	无	0	0	0	0	0	0	0	0	0		0	0		1	0	0	无	无	0	0	0
434345	1	0	12/5/1932	80	170	3	27.6817	3	68	2	0	1	0	0	1	1	1	1	0	0	0	无	0	无	0	0	0	无	1	0	0	0	0	0	0	0	1		0	1	6～24小	4	0	0	无	无	0	0	0
418167		0	12/9/1934	80	170	3	27.6817	3	69	2	0	1	0	0	1	1	1	1	0	0	0	无	0	无	0	0	0	无	0	0	0	0	0	0	0	0	0		0	0		1	0	0	无	无	0	0	0
518793	1	0	3/7/1933	80	170	3	27.6817	3	70	3	0	0	0	1	1	1	1	1	0	0	0	无	0	无	0	0	0	无	0	0	0	0	0	0	0	0	0		0	1	>21天	2	0	0	无	无	0	0	0
397694	10	0	3/15/1928	80.5	181	3	24.5719	1	71	3	0	1	1	0	1	1	1	0	0	0	1	两周以前	0	无	0	0	1	CVA	0	0	0	0	0	0	0	0	0		0	1	>21天	2	0	0	无	无	0	0	0
509401	1	0	4/3/1960	81	174	3	26.7539	3	43	1	0	1	1	1	1	1	1	1	0	0	0	无	0	无	0	0	0	无	0	0	0	0	0	0	0	0	0		0	1	>21天	2	0	0	无	无	0	0	0
519864	1	0	4/10/1942	81	174	3	26.7539	3	61	2	0	0	0	0	1	1	1	1	0	0	0	无	0	无	1	0	0	无	1	0	0	0	0	0	0	0	0		0	1	>21天	2	0	0	无	无	0	0	0
533085	6	0	5/31/1945	81	180	3	25	3	59	1	0	1	0	0	1	1	1	1	0	0	0	无	0	无	1	0	0	无	1	0	0	0	0	0	0	0	0		0	0		1	0	0	无	无	0	0	0
556905	6	0	4/8/1936	81	173	3	27.0641	3	69	2	0	0	0	1	1	1	1	1	0	0	0	无	0	无	0	1	1	无创测试	0	0	0	0	0	0	0	0	0		0	0		1	0	0	无	无	0	0	0
518575	0	0	4/24/1955	81.5	178	3	25.7228	3	48	1	0	1	0	1	1	1	1	1	0	0	0	无	0	无	0	0	0	无	1	0	0	0	0	0	0	0	1		0	1	<=6小时	5	0	0	无	无	0	0	0
499620	1	0	7/26/1927	82	172	3	27.7177	3	76	3	0	0	0	0	1	1	1	1	0	0	0	无	0	无	0	0	0	无	0	0	0	0	0	0	0	0	0		0	0		1	0	0	无	无	0	0	0
528009	6	0	3/21/1932	83	175	3	27.102	3	72	3	0	0	0	0	1	1	1	0	0	0	0	无	0	无	0	0	1	TIA	0	0	0	0	0	0	0	0	0		0	0		1	0	0	无	无	0	0	0
484532	0	0	3/9/1955	85	179	3	26.5285	3	47	1	0	1	1	0	1	1	1	1	0	0	0	无	0	无	0	0	0	无	1	0	0	0	0	0	0	0	1		0	0		1	0	0	无	无	0	0	0
465596	1	0	10/2/1951	85	175	3	27.7551	3	51	1	0	1	0	0	1	1	1	1	0	0	0	无	0	无	0	0	0	无	0	0	0	0	0	0	0	0	0		0	1	>21天	2	0	0	无	无	0	0	0
407885	1	0	9/7/1945	85	180	3	26.2346	3	54	1	0	1	0	0	1	1	1	1	0	0	0	无	0	无	0	0	0	无	0	0	0	0	0	0	0	0	0		0	0		1	0	0	无	无	0	0	0
524135	0	0	11/26/1946	85	176	3	27.4406	3	57	1	0	1	0	0	1	1	1	0	0	0	0	无	0	无	1	1	0	无	1	0	0	0	0	0	0	0	0		0	0		1	0	0	无	无	0	0	0
468847	0	0	12/26/1945	88	181	3	26.8612	3	57	1	0	1	1	0	1	1	1	1	0	0	0	无	0	无	0	1	0	无	1	0	0	0	0	0	0	0	0		0	1	>21天	2	0	0	无	无	0	0	0
494235	1	0	3/1/1952	89	180	3	27.4691	3	51	1	0	1	1	0	1	1	1	1	0	0	0	无	0	无	0	0	0	无	1	0	0	0	0	0	0	0	1		0	1	>21天	2	0	0	无	无	0	0	0
373499	1	0	4/23/1942	90	184	3	26.5832	3	60	2	0	0	0	0	1	1	1	1	0	0	0	无	0	无	1	0	0	无	1	0	0	0	0	0	0	0	1		0	1	<=6小时	5	0	0	无	无	0	0	0
512526	1	0	4/11/1941	90	183	3	26.8745	3	62	2	0	0	0	0	1	1	1	1	0	0	0	无	0	无	0	0	0	无	0	0	0	0	0	0	0	0	0		0	0		1	0	0	无	无	0	0	0
471236		0	4/9/1933	90	180	3	27.7778	3	69	2	0	0	0	0	1	1	1	1	0	0	0	无	0	无	0	0	0	无	0	0	0	0	0	0	0	0	0		0	0		1	0	0	无	无	0	0	0
521159	1	0	1/28/1935	90	180	3	27.7778	3	68	2	0	0	0	0	1	1	1	1	0	0	0	无	0	无	0	0	0	无	0	0	0	0	0	0	0	0	0		0	1	6～24小	4	0	0	无	无	0	0	0
462372	1	0	8/21/1944	52	158	3	20.83	1	58	1	1	0	0	0	1	1	1	1	0	0	0	无	0	无	1	0	0	无	0	0	0	0	0	0	0	0	0		0	1	>21天	2	0	0	无	无	0	0	0
454231	1	0	6/2/1933	64.5	170	3	22.3183	1	68	2	0	1	0	0	1	1	1	1	0	0	0	无	0	无	0	0	0	无	1	0	0	0	0	0	0	0	1		0	1	<=6小时	5	1	0	无	无	0	0	0
357273	1	0	12/21/1933	60	155	3	24.974	3	69	2	1	0	0	0	1	1	1	0	0	0	0	无	0	无	0	0	0	无	0	0	0	0	0	0	0	0	0		0	0		1	0	0	无	无	0	0	0
554694		0	7/5/1938	70	170	3	24.2215	1	66	2	0	1	0	0	1	1	1	1	0	0	0	无	0	无	0	0	0	无	1	0	0	0	0	0	0	0	1		0	1	>21天	2	0	0	无	无	0	0	0
469863	1	0	11/18/1937	72	170	3	24.9135	3	66	2	0	1	0	0	1	1	1	1	0	0	1	两周以前	0	无	0	0	1	CVA	1	0	0	0	0	0	0	0	1		0	1	>21天	2	0	0	无	无	0	0	0
482399	1	0	4/11/1955	69	176	3	22.2753	1	47	1	0	0	0	0	1	1	1	1	0	0	0	无	0	无	0	0	0	无	1	0	0	0	0	0	0	0	0		0	0		1	0	0	无	无	0	0	0
436140	10	0	10/2/1936	65	156	3	26.7094	3	65	2	1	0	0	1	1	1	1	1	0	0	0	无	0	无	0	0	0	无	0	0	0	0	0	0	0	0	0		0	0		1	0	0	无	无	0	0	0
434925	1	0	3/7/1949	66	164	3	24.539	1	51	1	1	0	0	0	1	1	1	2	0	0	0	无	0	无	0	0	0	无	0	0	0	0	0	0	0	0	0		0	0		1	0	0	无	无	0	0	0
411986		0	4/26/1950	67.5	165	3	24.7934	1	49	1	1	0	0	0	1	1	1	0	0	0	0	无	0	无	0	0	0	无	0	0	0	0	0	0	0	0	0		0	0		1	0	0	无	无	0	0	0
411502	15	0	9/3/1951	74	170	3	25.6055	3	48	1	0	1	1	0	1	1	1	1	0	0	0	无	0	无	0	0	0	无	1	0	0	0	0	0	0	0	0		0	0		1	0	0	无	无	0	0	0
520141	1	0	11/7/1962	76	170	3	26.2976	3	41	1	0	1	0	0	1	1	1	1	0	0	0	无	0	无	0	0	0	无	0	0	0	0	0	0	0	0	0		0	0		1	0	0	无	无	0	0	0
345481	6	0	1/19/1958	84	174	3	27.7447	3	47	1	0	1	0	0	1	1	1	1	0	0	0	无	0	无	0	0	0	无	1	0	0	0	0	0	0	0	0		0	1	>21天	2	0	0	无	无	0	0	0
524918	1	0	12/3/1950	70	162	3	26.6728	3	53	1	1	0	0	0	1	1	1	1	0	0	0	无	0	无	0	0	0	无	0	0	0	0	0	0	0	0	0		0	0		1	0	0	无	无	0	0	0
337640	1	0	11/22/1935	69	160	3	26.9531	3	68	2	1	0	0	0	1	1	1	1	0	0	0	无	0	无	0	0	0	无	0	0	0	0	0	0	0	0	0		0	0		1	0	0	无	无	0	0	0
523052	1	0	7/1/1956	74	176	3	23.8895	1	47	1	0	1	1	0	1	1	1	1	0	0	0	无	0	无	0	0	0	无	0	0	0	0	0	0	0	0	0		0	0		1	0	0	无	无	0	0	0
539628	6	0	12/11/1953	80	170	3	27.6817	3	51	1	0	1	0	0	1	1	1	1	0	0	0	无	0	无	0	0	0	无	0	0	0	0	0	0	0	0	0		0	1	>21天	2	0	0	无	无	0	0	0
462470	1	0	11/2/1936	60	170	3	20.7612	1	66	2	0	1	0	0	1	1	1	1	0	0	0	无	0	无	1	1	0	无	1	0	0	0	0	0	0	0	0		0	0		1	0	0	无	无	0	0	0
482775	5	0	11/16/1938	55	151	3	24.1217	1	64	2	1	0	0	0	1	1	1	2	0	0	1	两周以前	0	无	1	0	1	CVA	0	0	0	0	0	0	0	0	0		0	0		1	0	0	无	无	0	0	0
460611	1	0	2/20/1933	60	156	3	24.6548	1	68	2	1	0	0	0	1	1	1	1	0	0	0	无	0	无	0	0	0	无	0	0	0	0	0	0	0	0	0		0	0		1	0	0	无	无	0	0	0
390559	1	0	3/30/1935	61	152	3	26.4024	3	64	2	1	1	1	0	1	1	1	1	0	0	0	无	0	无	0	0	0	无	0	0	0	0	0	0	0	0	0		0	1	<=6小时	5	0	0	无	无	0	0	0
403606	1	0	2/4/1929	75	173	3	25.0593	3	70	3	0	0	0	0	1	1	1	1	0	0	0	无	0	无	0	0	0	无	1	0	0	0	0	0	0	0	1		0	1	>21天	2	0	0	无	无	0	0	0
[truncated: 203 more columns]
